# Supplementary material for: A 30,000-km journey by Apus apus pekinensis tracks arid lands between northern China and south-western Africa
Source: Mov Ecol. 2022 Jun 29;10:29. doi: 10.1186/s40462-022-00329-2 (PMC9245314; doi:10.1186/s40462-022-00329-2)
Supplement: Supplementary file 2 — Additional file 2. Table S6. Migration phenology of each individual in this study. [file 40462_2022_329_MOESM2_ESM.xlsx]

## Sheet: Sheet1
ID	sex	SunAngle	Year	Arrival at Beijing	Duration in Beijing (days)	Departure from Beijing	Travel time in autumn (days)	No. stopover sites in autumn	Stopover time in autumn (days)	Total duration in autumn (days)	Migration distance in autumn (km)	Direct distance in autumn (km)	Detour in autumn (%)	Travel speed in autumn (km/day)	Migration speed in autumn (km/day)	Arrival at wintering area	Duration of wintering period (days)	Departure from wintering area	Travel time in spring (days)	No. stopover sites in spring	Stopover time in spring (days)	Total duration in spring (days)	Migration distance in spring (km)	Direct distance in spring (km)	Detour in spring (%)	Travel speed in spring (km/day)	Migration speed in spring (km/day)
K601	Male	-5.1	2014-2015	2015-04-14	101	2014-07-24	25	4	67	92	15623	11416	36.85	624.92	169.82	2014-10-24	101	2015-02-02	29	2	42	71	15060	11890	26.66	519.31	212.11
K600	Male	-5.1	2014-2015	2015-04-14	80	2014-07-03	57	5	73	130	14844	11820	25.58	260.42	114.18	2014-11-10	88	2015-02-06	19	1	48	67	14098	11877	18.7	742	210.42
K604	Male	-5.8	2014-2015	2015-04-14	100	2014-07-23	29	3	54	93	15830	12360	28.07	545.86	170.22	2014-10-24	105	2015-02-06	14	2	53	67	12742	11601	9.84	910.14	190.18
K605	Male	-5.8	2014-2015	2015-04-14	90	2014-07-13	50	6	56	106	14433	11238	28.43	288.66	136.16	2014-10-27	105	2015-02-09	37	1	27	64	13129	11910	10.24	354.83	205.14
K608	Male	-6.6	2014-2015	2015-04-14	94	2014-07-17	39	5	80	119	14214	11418	24.49	364.46	119.45	2014-11-13	89	2015-02-10	41	1	22	63	13528	11691	15.71	329.95	214.73
M457	Male	-5.9	2014-2015	2015-04-10	96	2014-07-15	36	2	65	101	15028	11678	28.69	417.44	148.79	2014-10-24	105	2015-02-06	32	1	31	63	13135	11736	11.92	410.47	208.49
M466	Female	-5.8	2014-2015	2015-05-07	79	2014-07-25	45	4	44	89	13584	11771	15.4	301.87	152.63	2014-10-22	114	2015-02-13	25	2	58	83	16321	11978	36.26	652.84	196.64
M465	Male	-5.3	2014-2015	2015-04-15	98	2014-07-22	26	3	67	93	14594	11834	23.32	561.31	156.92	2014-10-23	113	2015-02-13	25	1	36	61	12488	11822	5.63	499.52	204.72
M470	Female	-5.4	2014-2015	2015-04-09	98	2014-07-16	59	2	39	98	13432	11603	15.76	227.66	137.06	2014-10-22	106	2015-02-05	26	1	35	63	13932	11390	22.32	535.85	221.14
M473	Male	-5.9	2014-2015	2015-04-14	92	2014-07-15	42	6	79	121	15798	11945	32.26	376.14	130.56	2014-11-13	85	2015-02-06	29	1	38	67	14491	11720	23.64	499.69	216.28
M458	Male	-5.1	2014-2015	2015-04-14	92	2014-07-15	47	5	73	120	16096	12198	31.96	342.47	134.13	2014-11-12	102	2015-02-22	22	2	29	51	14077	11965	17.65	639.86	276.02
T858	null	-5.9	2015-2016	2016-04-13	103	2015-07-25	37	4	70	107	15223	11513	32.22	411.43	142.27	2015-11-09	96	2016-02-13	19	2	41	60	12480	11514	8.39	656.84	208
T862	Female	-5.1	2015-2016	2016-04-18	85	2015-07-12	60	4	74	134	14572	11404	27.78	242.87	108.75	2015-11-23	76	2016-02-07	23	2	48	71	13658	11710	16.64	593.83	235.48
T863	Female	-5.9	2015-2016	2016-04-19	85	2015-07-13	30	3	104	134	15546	11468	35.56	518.2	116.01	2015-11-24	77	2016-02-09	45	1	25	70	13830	11858	16.63	307.33	197.57
T864	Male	-5.9	2015-2016	2016-04-19	92	2015-07-20	69	3	43	112	13652	11835	15.35	197.86	121.89	2015-11-09	104	2016-02-21	21	1	37	58	12773	11202	14.02	608.24	220.22
T870	Male	-5.7	2015-2016	2016-04-07	109	2015-07-25	22	5	86	108	14212	11902	19.41	646	131.59	2015-11-10	67	2016-01-16	56	1	26	82	12800	12009	6.59	228.57	156.1
T880	Male	-5.3	2015-2016	2016-04-19	81	2015-07-09	36	2	79	115	15541	11318	37.31	431.69	135.14	2015-11-01	112	2016-02-21	21	1	37	58	13039	11279	15.6	620.9	224.81
Z681	null	-5.9	2016-2017	2017-04-13	85	2016-07-07	52	3	75	127	14154	11898	18.96	272.19	111.44	2016-11-11	115	2017-03-06	35	1	3	38	12411	11980	3.6	354.6	326.61
M472	Female	-5.9	2014-2015	2015-04-14	93	2014-07-16	34	4	82	116	14440	11895	21.4	424.71	124.48	2014-11-09	88	2015-02-05	18	1	50	68	13878	11834	17.27	771	204.09
M472	Female	-5.9	2015-2016	2016-04-10	94	2015-07-13	25	3	115	140	14294	11842	20.71	571.76	102.1	2015-11-30	70	2016-02-08	23	2	39	62	14649	11782	24.33	636.91	236.27
M459	Female	-5.3	2014-2015	2015-04-14	100	2014-07-23	43	5	68	111	15902	12182	30.54	369.81	143.26	2014-11-11	82	2015-02-01	26	1	46	72	14090	11984	17.57	541.92	185.69
M459	Female	-5.6	2015-2016	2016-04-18	98	2015-07-25	44	3	55	99	13993	11517	21.5	318.02	141.34	2015-11-01	112	2016-02-21	28	1	29	57	13408	11782	13.8	478.86	235.23
M476	Male	-6.2	2014-2015	2015-05-14	74	2014-07-27	26	4	72	98	14052	11802	19.06	540.46	143.39	2014-11-02	103	2015-02-13	52	4	38	90	15512	12282	26.3	298.31	172.36
M476	Male	-5.3	2015-2016	2016-04-23	86	2015-07-18	71	3	39	110	14218	11905	19.43	200.25	129.25	2015-11-05	107	2016-02-20	26	1	37	63	13914	12189	14.15	535.15	220.86
T877	Male	-6	2016-2017	2017-04-29	71	2016-07-09	28	3	72	100	14204	11289	25.82	507.29	142.04	2016-10-17	139	2017-03-05	28	1	27	55	12763	12063	5.8	455.82	232.05
Z680	Male	-5.1	2016-2017	2017-04-19	84	2016-07-12	51	4	77	128	14436	12056	19.74	283.06	112.78	2016-11-17	88	2017-02-13	19	3	46	65	13639	12328	10.63	717.84	209.83
Z683	null	-5.7	2016-2017	2017-04-30	78	2016-07-17	15	5	99	114	14721	11660	26.25	981.4	129.13	2016-11-08	118	2017-03-06	37	2	20	57	12832	11631	10.33	346.81	225.12
Z683	null	-5.9	2017-2018	2018-04-28	75	2017-07-12	66	5	52	118	14631	12160	20.32	221.68	123.99	2017-11-07	108	2018-02-23	30	2	34	64	14737	11575	27.32	491.23	230.27
Z682	null	-5.5	2016-2017	2017-04-21	93	2016-07-23	33	3	78	111	14182	11946	18.72	429.76	127.77	2016-11-11	115	2017-03-06	21	1	25	46	12586	12182	3.32	599.33	273.61
Z682	null	-4.8	2017-2018	2018-04-16	87	2017-07-12	37	3	73	110	12952	11743	10.3	350.05	117.75	2017-10-30	113	2018-02-20	42	2	13	55	13562	11917	13.8	322.9	246.58
