# Supplementary material for: A 30,000-km journey by Apus apus pekinensis tracks arid lands between northern China and south-western Africa
Source: Mov Ecol. 2022 Jun 29;10:29. doi: 10.1186/s40462-022-00329-2 (PMC9245314; doi:10.1186/s40462-022-00329-2)
Supplement: Supplementary file 4 — Additional file 4. Table S7. List of random samples and monthly precipitation (mm) during the breeding season. [file 40462_2022_329_MOESM4_ESM.csv]

ID	Subspecies	Longitude	Latitude	April	May	June	July	August
1	pekinensis	89.73860723	43.32149791	26.07405	34.64277	60.72746	49.8233	null
2	pekinensis	109.0245145	40.19372388	22.41069	26.32287	33.9916	84.86528	null
3	pekinensis	60.46260536	33.0587465	22.30845	5.2557	0.89883	0	null
4	pekinensis	53.73963961	32.23954722	14.26959	14.26922	2.04303	0.93179	null
5	pekinensis	82.6762179	38.40884389	1.01698	4.25745	6.7759	10.21625	null
6	pekinensis	43.66293273	36.99733255	105.78725	55.89618	0	0	null
7	pekinensis	119.849934	48.55950563	11.20561	26.36699	59.82647	87.8084	null
8	pekinensis	95.79799375	42.97571716	1.82752	3.26746	13.02421	13.82262	null
9	pekinensis	64.6658056	32.67986314	11.93348	5.77146	0	0.98552	null
10	pekinensis	111.2759189	35.79165381	41.68681	53.38778	57.79153	125.3131	null
11	pekinensis	70.54475083	40.42114578	16.96435	15.91333	6.95773	2.71532	null
12	pekinensis	120.7577422	42.21385277	18.10682	31.98413	84.97376	126.95492	null
13	pekinensis	74.91092104	32.65558509	42.68902	24.65483	105.99419	327.67374	null
14	pekinensis	90.20478433	46.61252246	11.91575	15.59047	15.96629	18.59032	null
15	pekinensis	80.86508292	44.03163474	33.84044	23.71491	29.63871	20.05734	null
16	pekinensis	59.43632445	41.96020561	19.24859	10.14725	5.54608	2.97488	null
17	pekinensis	38.27499942	35.40233466	15.99551	13.95756	1.20889	0	null
18	pekinensis	97.86589404	36.58173109	10.58359	22.84002	55.59659	45.29295	null
19	pekinensis	73.49220646	42.18425284	82.97381	77.09898	75.54993	52.01734	null
20	pekinensis	56.86986498	31.19041382	10.25222	5.061	0.66335	1	null
21	pekinensis	76.07618366	36.36551059	6.45118	11.60287	6.69165	13.41217	null
22	pekinensis	53.87386516	41.97186522	13.89083	6.75746	3.93229	2.88129	null
23	pekinensis	100.0107913	41.52602202	1.22824	3.29699	11.05439	17.27992	null
24	pekinensis	89.33701134	39.13802106	0.92444	1.3246	7.10707	12.73242	null
25	pekinensis	86.73283525	41.87648566	4.34275	10.97541	18.69969	14.9552	null
26	pekinensis	102.4359575	50.42471541	37.67285	41.25401	70.47166	105.25617	null
27	pekinensis	91.12602831	50.54642253	29.10815	32.33755	44.53598	61.03891	null
28	pekinensis	62.27076699	37.60671077	20.96197	13.73222	0.75455	0	null
29	pekinensis	116.2923991	43.08539667	18.247	20.08951	65.00552	78.92074	null
30	pekinensis	107.6551575	33.37197565	93.17148	76.29285	95.09664	90.31718	null
31	pekinensis	106.3437884	48.66895957	11.58389	16.99674	38.28468	59.70836	null
32	pekinensis	115.4944566	38.56378316	18.33525	24.43715	57.13624	151.93556	null
33	pekinensis	101.0910021	36.61021859	30.58438	62.34852	92.17965	122.37021	null
34	pekinensis	96.95842192	50.05597417	33.24625	32.59004	42.23211	73.95895	null
35	pekinensis	113.4435574	41.31566927	17.95264	29.7783	51.30248	80.75048	null
36	pekinensis	71.38583372	36.2038564	145.81618	103.67001	16.52863	41.22974	null
37	pekinensis	70.116017	33.17585802	68.27331	53.30159	38.68195	94.55134	null
38	pekinensis	110.5393158	51.46983032	20.14515	26.53496	54.77148	69.60236	null
39	pekinensis	70.4121902	45.10580324	24.03694	15.62075	10.13107	5.06082	null
40	pekinensis	85.78338163	45.89331333	18.25836	17.01667	19.6875	21.8495	null
41	pekinensis	55.50102116	38.4788796	26.27991	13.25819	2.82188	8.31997	null
42	pekinensis	115.0616936	33.39924522	67.83195	80.65868	88.76186	176.10562	null
43	pekinensis	109.3030999	43.95815204	3.33205	6.56386	13.66937	28.45537	null
44	pekinensis	46.28623857	34.50659377	87.37693	38.30969	1.14792	0.43463	null
45	pekinensis	116.6989046	49.95559449	7.97381	18.38218	43.88103	68.17324	null
46	pekinensis	113.400838	44.61591217	10.40173	17.71338	39.08368	47.5379	null
47	pekinensis	52.87386228	35.19217587	16.0108	11.98694	5.17738	2.7665	null
48	pekinensis	104.2316605	35.05609265	50.44973	64.63141	65.84834	84.96097	null
49	pekinensis	65.21465541	39.95408732	23.0636	14.14836	1.34326	0.94865	null
50	pekinensis	63.32070025	44.75851788	17.91459	16.60122	8.22982	1.69776	null
51	pekinensis	96.31227783	46.89413506	7.61399	8.34519	20.40952	30.57988	null
52	pekinensis	35.83197415	32.44725706	22.09862	11.69985	0	0	null
53	pekinensis	109.9119551	48.32354569	9.3018	20.22632	50.44084	78.81754	null
54	pekinensis	82.79038805	47.76057653	30.85907	27.09675	31.73704	35.37775	null
55	pekinensis	81.70956	31.7746033	1.39395	1.23631	6.84344	73.60255	null
56	pekinensis	68.156676	37.59243348	38.15577	19.6627	1.33844	1.0451	null
57	pekinensis	93.3143541	48.31922599	5.22592	8.45596	15.69481	18.34752	null
58	pekinensis	105.449636	39.44143939	14.97936	12.88383	16.25837	34.41344	null
59	pekinensis	67.85930106	43.52995426	28.03138	19.04883	6.3155	2.51489	null
60	pekinensis	103.0476886	46.30974396	10.30762	20.8629	50.35397	67.89136	null
61	pekinensis	78.02426031	40.40669772	7.33175	14.32857	18.85439	22.93902	null
62	pekinensis	117.062442	35.89604756	48.02676	49.03252	103.25862	186.55563	null
63	pekinensis	83.41595101	41.67664163	4.77463	20.05419	38.87103	26.16162	null
64	pekinensis	92.100247	40.93628785	0.82844	1.80125	8.827	6.46885	null
65	pekinensis	120.666289	37.73500504	29.99091	42.52876	44.08228	115.78648	null
66	pekinensis	49.39581203	34.80541281	47.44874	40.11794	5.59573	2.88308	null
67	pekinensis	58.41466624	44.85310682	10.79875	11.27314	11.18344	3.11839	null
68	pekinensis	41.49198874	32.92789515	10.83129	7.09038	0	0	null
69	pekinensis	58.31839993	37.04544943	40.39175	36.03851	9.772	15.03305	null
70	pekinensis	93.77877938	37.41303369	1.06789	2.27417	7.03703	5.36373	null
71	pekinensis	80.6758532	35.74316204	0.76116	3.5075	10.41212	18	null
72	pekinensis	113.9364058	51.49099782	9.98709	23.03053	54.90553	83.62317	null
73	pekinensis	113.8489042	47.96076472	8.65036	14.82659	45.53406	63.24378	null
74	pekinensis	93.53431819	45.31683823	5.3997	7.54911	21.11431	22.76849	null
75	pekinensis	98.58585954	44.3727607	2.27523	3.11907	14.20696	23.44643	null
76	pekinensis	107.0934099	36.42455417	42.82494	47.28411	45.46952	96.79706	null
77	pekinensis	76.48163538	47.11404238	16.32529	17.9453	20.25053	24.79539	null
78	pekinensis	47.9700538	31.19978938	17.53778	3.98586	0	0	null
79	pekinensis	85.06947156	34.71209378	2.27851	4.92898	11.38441	28.51025	null
80	pekinensis	120.7512616	52.05384035	20.92432	34.63518	69.7013	105.65761	null
81	pekinensis	106.0371639	45.1207164	2.87385	6.9795	18.06964	33.6705	null
82	pekinensis	87.02082539	49.73418513	31.96987	53.63013	61.65215	75.29185	null
83	pekinensis	100.100903	47.08637553	29.77199	24.24919	57.38038	65.0485	null
84	pekinensis	96.05280233	39.46980534	8.41866	22.06974	60.52527	37.5421	null
85	pekinensis	99.72393049	33.67930397	36.19603	57.28681	116.22404	96.67204	null
86	pekinensis	78.2836411	33.55957775	5.73899	4.68068	10.90543	52.5248	null
87	pekinensis	77.63237293	44.07455737	60.94078	42.15412	37.15915	29.34904	null
88	pekinensis	117.2421935	46.40494564	11.48449	14.69969	42.80275	49.26573	null
89	pekinensis	51.27570207	30.03295299	11.21563	3.90998	0	1.0545	null
90	pekinensis	85.95911009	38.73869304	1.16172	1.73254	7.34895	13.66411	null
91	pekinensis	103.7333828	42.82797078	6.56843	9.08919	17.35965	29.82849	null
92	pekinensis	64.89359919	35.7478432	55.34042	26.03935	2	1	null
93	pekinensis	111.1677499	32.59016239	94.02075	125.34334	89.11373	149.5143	null
94	pekinensis	73.78838933	45.72818488	13.26821	11.7688	12.94831	13.53462	null
95	pekinensis	59.85075229	30.02514819	6.07522	2.9874	1	2.43784	null
96	pekinensis	67.71305901	30.70524339	18.63649	14.79262	1.63702	11.78381	null
97	pekinensis	120.4017209	45.26506186	7.63104	25.81044	78.01224	107.72855	null
98	pekinensis	118.3433533	39.86875724	26.61378	34.33091	76.28918	182.65851	null
99	pekinensis	56.19798338	34.12314045	17.02263	6.08131	1	0	null
100	pekinensis	73.45191391	39.08446487	22.44933	28.19415	18.90538	18.05486	null
1	apus	30.64272865	51.17499989	null	61.80082	56.57375	78.80651	37.28566
2	apus	87.23164642	53.94105393	null	83.43938	59.5639	89.03554	62.14846
3	apus	-6.8085925	31.98609582	null	38.24202	8.32326	2.7171	8.03256
4	apus	-0.143891211	38.82960877	null	18.92869	24.83769	8.32393	14.86627
5	apus	32.50850285	60.61836708	null	35.54711	55.32817	86.20783	108.17825
6	apus	25.93233795	57.71921489	null	44.26334	69.24835	68.70571	104.13445
7	apus	58.15661094	54.1126831	null	64.20573	89.98695	87.49173	62.00056
8	apus	18.5670239	67.44281079	null	32.81683	59.59085	75.10918	77.75962
9	apus	61.8418803	56.09918146	null	42.54627	72.64961	90.54375	63.24821
10	apus	50.31262427	50.04784183	null	23.61641	21.28438	21.33924	8.14028
11	apus	109.8304312	53.73491516	null	20.2851	31.1988	56.10897	49.21421
12	apus	40.6557469	49.49591951	null	51.27809	54.37156	46.94699	28.32717
13	apus	82.15173346	57.8432814	null	61.26775	67.54704	82.8514	75.19157
14	apus	-6.333913586	37.69548421	null	33.5015	9.66119	2.41331	2.49796
15	apus	28.08223544	63.06012545	null	44.37053	65.88428	80.36347	89.20294
16	apus	7.968934377	59.0141364	null	86.05651	85.00765	90.97756	151.91124
17	apus	77.51787735	50.41025783	null	34.02432	39.36232	55.52377	38.11995
18	apus	53.45641154	44.22791246	null	14.26584	12.9704	7.4675	3.43331
19	apus	29.16822885	58.04611548	null	51.12519	72.52153	93.85909	113.4625
20	apus	35.08361795	52.3309069	null	60.28468	70.74149	85.71464	38.10986
21	apus	28.78821315	66.54799674	null	45.11817	74.16153	85.34762	79.25068
22	apus	101.6477969	57.42686836	null	42.42816	39.32513	57.20809	54.99619
23	apus	82.21768056	52.23156414	null	57.22919	44.09851	76.818	47.75672
24	apus	42.08212606	61.90254336	null	45.93369	84.40514	77.93451	83.11537
25	apus	42.41622578	40.36437802	null	115.52136	84.99004	49.13947	48.84665
26	apus	63.81183766	58.72930071	null	39.95434	75.83572	91.27181	77.30869
27	apus	11.35002095	51.72088368	null	49.4515	52.98285	77.23905	52.44668
28	apus	18.53038693	63.71720268	null	38.86165	52.7503	81.56415	73.26476
29	apus	9.410772714	55.29283648	null	49.83498	68.59102	81.19795	95.98935
30	apus	-8.087104058	40.68267573	null	91.13934	54.79483	20.60257	12.47019
31	apus	12.13524027	44.5875053	null	42.39309	48.08755	40.44442	45.64423
32	apus	46.04426044	47.36919158	null	29.95469	28.7533	29.08439	6.09102
33	apus	35.2513643	63.26962726	null	41.25698	67.19753	84.2818	104.48987
34	apus	0.814646927	46.49158414	null	78.51994	55.69574	42.43444	54.07224
35	apus	40.64950758	55.03330239	null	52.30988	77.00748	84.51452	48.90666
36	apus	42.41234407	37.00725599	null	41.1047	1.24216	0	0
37	apus	19.64382568	51.24541783	null	55.56266	58.39558	95.75798	62.73037
38	apus	27.18658248	49.4953468	null	65.09345	76.88742	70.9437	41.16022
39	apus	6.529823235	36.7573462	null	53.91843	16.71229	2.64973	6.84939
40	apus	78.63022667	55.20359715	null	37.57924	50.25966	74.48782	52.81063
41	apus	74.90505513	54.99564337	null	34.75581	49.23217	68.12333	53.44709
42	apus	46.63605536	58.8088205	null	43.13299	73.22355	84.04481	62.25728
43	apus	27.99284287	69.46473118	null	34.54046	60.36801	58.21364	79.0007
44	apus	60.48268172	52.17074959	null	35.16305	42.78072	55.72607	27.19717
45	apus	26.73335782	42.7364419	null	60.73802	95.10674	58.90598	34.35046
46	apus	51.37784844	62.45552582	null	40.60168	84.29944	71.52523	70.72775
47	apus	-2.264533375	42.32715539	null	41.01916	54.71625	32.34094	20.43749
48	apus	97.21248353	52.77635494	null	39.93592	55.06533	103.17675	85.88769
49	apus	22.33374295	54.09434503	null	48.12329	52.90367	95.58006	62.50049
50	apus	14.12055412	62.94571669	null	43.06699	60.14111	76.47778	83.5855
51	apus	104.906608	51.43360492	null	32.59302	49.0751	85.19778	97.05732
52	apus	72.00067169	58.40408833	null	40.94384	75.96523	84.52162	80.35035
53	apus	16.29812532	44.00024244	null	77.02314	84.26045	66.38258	56.74653
54	apus	85.53616724	57.40272485	null	56.79493	64.15515	79.59001	65.16482
55	apus	48.63738008	56.42082261	null	25.62233	56.8118	76.14742	46.37801
56	apus	53.54934379	53.3589342	null	45.14082	51.89823	49.66145	27.18874
57	apus	23.0338939	50.87005296	null	60.15743	56.65933	80.36312	51.4873
58	apus	70.01723696	48.66496594	null	21.90841	22.01529	21.20865	10.6409
59	apus	-8.078385739	54.18028928	null	102.4762	81.09263	109.39648	127.15326
60	apus	33.38895169	40.17284153	null	95.87872	54.60877	11.67371	16.35696
61	apus	73.79844929	50.7567719	null	35.12099	37.43858	54.98931	30.7295
62	apus	21.73077426	45.16375799	null	88.09094	109.57011	78.78867	58.99109
63	apus	38.25512074	45.35102726	null	63.20978	57.24668	60.24744	23.9284
64	apus	38.09784282	40.21397022	null	78.86373	52.24444	15.67329	15.29457
65	apus	100.7607237	53.67216537	null	36.78455	45.63186	83.31165	87.18746
66	apus	49.6187151	59.8959825	null	38.29174	86.86741	85.51722	69.57104
67	apus	59.53483437	58.18653874	null	43.25657	100.50523	103.69649	87.69408
68	apus	68.91791905	54.26039468	null	32.80053	45.39291	87.80182	39.54132
69	apus	8.999950488	39.0786587	null	24.92391	10.51662	3.32771	8.55276
70	apus	45.52811716	42.26687882	null	133.29225	147.05684	86.38261	100.41381
71	apus	39.12782661	61.18178003	null	52.84258	76.84663	79.02374	83.74577
72	apus	32.35574188	65.12429543	null	41.20909	64.73332	82.96088	85.81141
73	apus	46.08659305	54.60592761	null	34.39084	63.4094	70.42989	44.14147
74	apus	28.697365	36.7568887	null	43.73399	23.28776	5.75453	9.16491
75	apus	10.34370076	61.63367055	null	52.6469	69.5271	80.62225	101.95538
76	apus	16.59327364	50.94189121	null	49.67625	64.87833	96.85233	62.59283
77	apus	7.077988072	47.19646132	null	123.71312	110.5602	102.51505	96.89498
78	apus	64.87581702	55.70473609	null	38.47686	58.38008	81.71194	52.74219
79	apus	90.5250718	52.73966533	null	64.11404	57.89519	86.47327	71.59286
80	apus	37.04777033	49.941152	null	53.042	59.90673	51.41421	31.81603
81	apus	24.53515002	61.66773681	null	35.90953	65.24059	64.61273	79.33636
82	apus	23.01800167	42.31979872	null	67.32699	99.46824	68.69176	42.67179
83	apus	-4.656561272	56.63583368	null	113.97848	115.62267	152.72701	165.0042
84	apus	42.02159282	44.26152475	null	89.74229	88.03774	64.08714	45.40767
85	apus	36.02351661	37.46631902	null	84.66534	55.18219	11.53554	21.19012
86	apus	0.604897837	49.56819771	null	70.13722	51.7321	43.1231	69.28591
87	apus	39.3191268	37.37989728	null	47.79046	10.47818	0.97699	1.93642
88	apus	32.77767319	55.47066372	null	65.87853	71.54601	109.62022	65.40318
89	apus	48.84539984	38.38973314	null	25.46436	22.07289	9.80879	34.26136
90	apus	67.58950409	59.35369497	null	37.3743	71.53217	100.98167	69.74615
91	apus	97.55694577	58.32282856	null	41.79391	37.34361	62.40864	54.58499
92	apus	12.3254407	48.77098351	null	85.1561	76.51823	80.62605	77.92976
93	apus	107.4274626	57.45599358	null	42.33715	44.2486	68.755	50.95524
94	apus	45.35325496	62.65773379	null	42.68491	90.56086	78.5508	77.94666
95	apus	63.54802811	47.64532534	null	13.6174	15.79566	4.17464	6.04829
96	apus	-0.771553936	52.36810455	null	63.20988	47.01788	56.59761	77.86314
97	apus	54.70784024	58.34456738	null	35.14687	84.87478	84.12223	66.45432
98	apus	6.37487644	50.59670363	null	73.75539	66.10543	94.63278	105.49046
99	apus	60.27563941	46.33993317	null	11.93235	13.55218	3.48656	4.70349
100	apus	42.57483519	57.46962821	null	45.32397	74.59692	86.56627	54.19392
