# Supplementary material for: A 30,000-km journey by Apus apus pekinensis tracks arid lands between northern China and south-western Africa
Source: Mov Ecol. 2022 Jun 29;10:29. doi: 10.1186/s40462-022-00329-2 (PMC9245314; doi:10.1186/s40462-022-00329-2)
Supplement: Supplementary file 5 — Additional file 5. Table S8. Monthly precipitation (mm) at several sites reported within the wintering areas of both subspecies. [file 40462_2022_329_MOESM5_ESM.csv]

id	subspecies	Longitude	Latitude	month	precipitation
T864_2016	pekinensis	18.08229871	-15.63526057	Nov	113.98619
T864_2016	pekinensis	17.1423252	-14.24488747	Nov	138.57039
T864_2016	pekinensis	24.29116291	-20.39804365	Nov	44.49352
T864_2016	pekinensis	23.12494552	-17.66486301	Nov	68.51163
T864_2016	pekinensis	18.91147499	-14.24597543	Nov	131.0318
T864_2016	pekinensis	15.86669758	-14.00678913	Nov	142.71478
T864_2016	pekinensis	15.1095992	-13.36319031	Dec	244.80463
T864_2016	pekinensis	15.78889593	-12.45016948	Dec	251.16292
T864_2016	pekinensis	15.042922	-16.80575269	Dec	77.93557
T864_2016	pekinensis	18.18124375	-19.52444826	Dec	57.86661
T864_2016	pekinensis	23.57183185	-22.54421337	Dec	51.04023
T864_2016	pekinensis	22.10699216	-22.31006956	Dec	53.33487
T864_2016	pekinensis	21.47366932	-24.41241569	Dec	30.87557
T864_2016	pekinensis	23.74105363	-21.50989442	Dec	57.03136
T864_2016	pekinensis	21.6377668	-20.55095117	Dec	62.77991
T864_2016	pekinensis	20.74358491	-22.18187733	Dec	46.94339
T864_2016	pekinensis	21.67898918	-26.81358637	Jan	63.73707
T864_2016	pekinensis	22.89308915	-26.15129818	Jan	65.35483
T864_2016	pekinensis	25.73949089	-23.60081456	Jan	57.77676
T864_2016	pekinensis	25.1617461	-24.21304103	Jan	51.8411
T864_2016	pekinensis	23.87281559	-22.41379257	Jan	72.09206
T864_2016	pekinensis	23.77902955	-21.75104375	Jan	77.51911
T864_2016	pekinensis	21.67865653	-25.68649404	Jan	58.55374
T864_2016	pekinensis	20.1101927	-27.73755943	Jan	44.34156
T864_2016	pekinensis	20.37930635	-28.98480266	Jan	50.25305
T864_2016	pekinensis	21.37029836	-28.59869257	Jan	48.72305
T864_2016	pekinensis	21.54692372	-28.09628177	Feb	57.58322
T864_2016	pekinensis	19.93838329	-27.35965078	Feb	42.57169
T864_2016	pekinensis	25.43582117	-22.76302816	Feb	64.71972
T864_2016	pekinensis	26.15185827	-22.22091465	Feb	71.27152
T864_2016	pekinensis	24.0715556	-24.04954596	Feb	52.49311
T864_2016	pekinensis	22.78399469	-24.1095989	Feb	65.46979
T864_2016	pekinensis	22.93913123	-25.71183048	Feb	60.86946
T864_2016	pekinensis	26.92574868	-22.4093494	Feb	69.56085
T863_2016	pekinensis	27.13500108	-22.89790721	Nov	44.60275
T863_2016	pekinensis	26.05655577	-19.31297806	Nov	45.50577
T863_2016	pekinensis	25.40787847	-16.89445383	Dec	164.7394
T863_2016	pekinensis	23.9778684	-17.94108271	Dec	113.96345
T863_2016	pekinensis	23.93638855	-21.7547311	Dec	52.81977
T863_2016	pekinensis	27.0475138	-22.21760162	Dec	81.64915
T863_2016	pekinensis	26.30010083	-23.80024106	Dec	80.24335
T863_2016	pekinensis	26.3312543	-22.99263616	Dec	69.03842
T863_2016	pekinensis	25.82391356	-22.10285939	Dec	58.09482
T863_2016	pekinensis	24.13223869	-22.64686053	Dec	48.96928
T863_2016	pekinensis	25.40141032	-23.61816796	Dec	57.83123
T863_2016	pekinensis	23.51487206	-26.14847569	Dec	33.3692
T863_2016	pekinensis	21.99832557	-28.35525802	Jan	54.67535
T863_2016	pekinensis	23.11628253	-26.33522981	Jan	69.88605
T863_2016	pekinensis	21.50499563	-21.02662568	Jan	84.96583
T863_2016	pekinensis	21.58740789	-19.06968512	Jan	86.26159
T863_2016	pekinensis	23.00220522	-19.40777111	Jan	108.97312
T863_2016	pekinensis	24.36674208	-17.97731495	Jan	148.07634
T863_2016	pekinensis	19.31040632	-22.08057836	Jan	58.49065
T863_2016	pekinensis	19.53947429	-28.21573645	Jan	37.16392
T863_2016	pekinensis	20.763622	-29.6651934	Jan	36.92361
T863_2016	pekinensis	21.13769069	-29.1929285	Jan	41.81454
T863_2016	pekinensis	21.44762562	-28.241853	Feb	53.2096
T863_2016	pekinensis	18.93464734	-23.94937849	Feb	43.91989
T863_2016	pekinensis	18.97152599	-19.9214608	Feb	71.88384
T862_2016	pekinensis	19.94990196	-19.73239018	Nov	53.28971
T862_2016	pekinensis	21.83766789	-18.50832062	Dec	96.01524
T862_2016	pekinensis	21.12886434	-21.03377068	Dec	59.51868
T862_2016	pekinensis	19.51621375	-23.1494381	Dec	26.29554
T862_2016	pekinensis	17.93666823	-22.00891642	Dec	42.58196
T862_2016	pekinensis	22.93019228	-20.24892843	Dec	72.4077
T862_2016	pekinensis	19.24690771	-20.82582503	Dec	47.84599
T862_2016	pekinensis	18.53277613	-21.50648709	Dec	46.35831
T862_2016	pekinensis	17.66602236	-20.08086166	Dec	47.82313
T862_2016	pekinensis	18.97821609	-19.17419878	Dec	51.42957
T862_2016	pekinensis	19.10605652	-21.28399014	Dec	45.84253
T862_2016	pekinensis	16.26594876	-23.51664915	Jan	31.22576
T862_2016	pekinensis	17.48755207	-24.91048673	Jan	37.83835
T862_2016	pekinensis	16.80115568	-24.06828891	Jan	34.52216
T862_2016	pekinensis	17.82903459	-22.04189865	Jan	56.79407
T862_2016	pekinensis	20.73902548	-22.98547018	Jan	63.56683
T862_2016	pekinensis	19.73192565	-24.69742046	Jan	43.64516
T862_2016	pekinensis	20.80833745	-25.68278698	Jan	51.94043
T862_2016	pekinensis	20.18752443	-29.47070461	Jan	41.55918
T862_2016	pekinensis	20.52284641	-27.92477004	Jan	51.44278
T862_2016	pekinensis	20.50318367	-28.71687859	Jan	35.87601
T862_2016	pekinensis	22.90231156	-26.5112936	Feb	70.63099
T862_2016	pekinensis	22.89383742	-26.20539227	Feb	65.65636
T858_2016	pekinensis	20.45192796	-16.57712788	Nov	86.52061
T858_2016	pekinensis	20.25972138	-19.66268302	Nov	58.01167
T858_2016	pekinensis	24.5696734	-22.04087526	Nov	42.58131
T858_2016	pekinensis	23.95227807	-21.33147265	Nov	42.26007
T858_2016	pekinensis	25.56715994	-19.32049586	Nov	46.49711
T858_2016	pekinensis	21.23677017	-21.34215667	Nov	41.2024
T858_2016	pekinensis	25.68401423	-15.20226943	Nov	89.30757
T858_2016	pekinensis	24.89904307	-17.08307238	Dec	150.01393
T858_2016	pekinensis	24.09970119	-19.42891991	Dec	83.48789
T858_2016	pekinensis	20.487281	-20.47260691	Dec	57.43302
T858_2016	pekinensis	18.87722349	-21.73762052	Dec	45.68277
T858_2016	pekinensis	21.92233014	-23.16454972	Dec	46.1144
T858_2016	pekinensis	23.1059708	-22.23651296	Dec	54.702
T858_2016	pekinensis	18.51936102	-22.45466987	Dec	36.57247
T858_2016	pekinensis	17.15960651	-19.13458118	Dec	49.09861
T858_2016	pekinensis	16.11595458	-18.67730128	Dec	37.01691
T858_2016	pekinensis	15.97370483	-20.97880033	Dec	29.35803
T858_2016	pekinensis	16.51607595	-22.23197645	Jan	38.38364
T858_2016	pekinensis	16.83427476	-25.08800948	Jan	35.6989
T858_2016	pekinensis	17.290411	-25.22819029	Jan	42.57359
T858_2016	pekinensis	17.24054433	-22.16113909	Jan	60.76155
T858_2016	pekinensis	17.80263273	-19.96069818	Jan	73.14194
T858_2016	pekinensis	22.93904893	-16.71953063	Jan	177.72771
T858_2016	pekinensis	21.92384781	-20.66271999	Jan	82.00694
T858_2016	pekinensis	20.28761018	-25.21596594	Jan	49.30399
T858_2016	pekinensis	20.36716155	-28.98194954	Jan	51.86396
T858_2016	pekinensis	20.80435135	-27.81122973	Jan	54.94173
T858_2016	pekinensis	21.77511365	-26.96664897	Jan	63.4555
T858_2016	pekinensis	18.87836206	-26.25993307	Feb	42.93127
T858_2016	pekinensis	22.73743418	-22.99024504	Feb	76.95094
T858_2016	pekinensis	22.93464828	-22.0593216	Feb	78.92796
T858_2016	pekinensis	20.22311018	-18.55787164	Feb	91.41367
M472_2015	pekinensis	22.00239603	-20.48518138	Nov	29.82088
M472_2015	pekinensis	23.64797366	-22.44181997	Nov	40.55661
M472_2015	pekinensis	21.76345832	-19.51242268	Nov	50.61309
M472_2015	pekinensis	20.32697304	-20.18585902	Nov	49.53286
M472_2015	pekinensis	22.29531363	-21.28295216	Nov	36.75129
M472_2015	pekinensis	22.12636789	-21.78300383	Nov	38.73454
M472_2015	pekinensis	23.10938687	-22.31370723	Nov	40.20375
M472_2015	pekinensis	23.30524913	-26.64844407	Dec	33.18707
M472_2015	pekinensis	22.10752105	-22.348523	Dec	53.19951
M472_2015	pekinensis	19.88840621	-24.82039928	Dec	16.63255
M472_2015	pekinensis	23.20529906	-24.22676991	Dec	41.66031
M472_2015	pekinensis	21.72479383	-25.38473331	Dec	23.46294
M472_2015	pekinensis	22.92018039	-26.42788665	Dec	29.04792
M472_2015	pekinensis	22.35182346	-24.29980832	Dec	37.44566
M472_2015	pekinensis	22.49434525	-21.5514521	Dec	62.49435
M472_2015	pekinensis	21.55295617	-23.92134884	Dec	37.33242
M472_2015	pekinensis	22.27300475	-22.27037834	Dec	55.14205
M472_2015	pekinensis	21.46445313	-24.87673364	Jan	54.63105
M472_2015	pekinensis	24.58035619	-22.33677799	Jan	66.55775
M472_2015	pekinensis	18.82974647	-18.96681026	Jan	83.22204
M472_2015	pekinensis	16.9972013	-19.74625876	Jan	77.30315
M472_2015	pekinensis	18.53855163	-23.52926165	Jan	42.58596
M472_2015	pekinensis	21.49369341	-22.73685394	Jan	75.02024
M472_2015	pekinensis	23.02782673	-21.95379387	Jan	79.88549
M472_2015	pekinensis	17.39016216	-22.01803769	Jan	58.08652
M472_2015	pekinensis	16.90314506	-21.96840199	Jan	48.94007
M472_2015	pekinensis	18.63275691	-22.48246052	Jan	49.7652
M472_2015	pekinensis	21.748389	-22.71188652	Feb	76.51861
M472_2015	pekinensis	22.68671689	-21.22100233	Feb	86.5423
M473_2015	pekinensis	21.55671028	-19.60328236	Nov	49.09961
M473_2015	pekinensis	21.60020963	-21.36497902	Nov	40.7566
M473_2015	pekinensis	22.64373145	-23.62399716	Nov	39.89503
M473_2015	pekinensis	20.90001662	-22.0662433	Nov	41.87472
M473_2015	pekinensis	19.79594896	-21.97506503	Nov	40.16293
M473_2015	pekinensis	22.52632479	-20.30279977	Dec	69.89035
M473_2015	pekinensis	20.53190977	-21.87039857	Dec	48.93372
M473_2015	pekinensis	20.32056629	-22.52802071	Dec	41.42449
M473_2015	pekinensis	20.71061501	-23.33645182	Dec	36.39658
M473_2015	pekinensis	19.9059528	-23.30585885	Dec	28.51066
M473_2015	pekinensis	20.74904254	-22.69225324	Dec	42.67603
M473_2015	pekinensis	20.94466696	-23.10151983	Dec	40.60552
M473_2015	pekinensis	21.26386576	-22.64070851	Dec	45.41103
M473_2015	pekinensis	20.10379917	-23.19662158	Dec	32.02976
M473_2015	pekinensis	20.87556497	-26.22939745	Dec	9.68541
M473_2015	pekinensis	21.93234948	-24.64516566	Jan	59.24681
M473_2015	pekinensis	21.57956441	-21.62381791	Jan	86.25771
M473_2015	pekinensis	20.68614679	-23.81529704	Jan	53.50299
M473_2015	pekinensis	22.72891991	-22.41986348	Jan	78.21301
M473_2015	pekinensis	20.81017376	-25.63862486	Jan	50.33556
M473_2015	pekinensis	17.36930498	-25.52425357	Jan	40.57764
M473_2015	pekinensis	18.69021495	-24.29731331	Jan	46.35847
M473_2015	pekinensis	17.49326872	-24.31626565	Jan	37.87021
M473_2015	pekinensis	16.72780572	-25.0773754	Jan	32.67705
M473_2015	pekinensis	16.92954142	-24.86309202	Jan	33.96367
M473_2015	pekinensis	19.37276962	-27.06803935	Feb	36.96778
M473_2015	pekinensis	22.01863255	-26.50152789	Feb	64.90348
M465_2015	pekinensis	21.20720767	-12.98874738	Nov	162.63257
M465_2015	pekinensis	19.3397508	-14.16319344	Nov	130.49199
M465_2015	pekinensis	15.18503614	-12.43487364	Nov	267.74805
M465_2015	pekinensis	14.13740798	-16.57319661	Nov	60.51153
M465_2015	pekinensis	13.98099107	-18.5486148	Nov	43.94563
M465_2015	pekinensis	15.96460758	-18.54985081	Nov	36.68042
M465_2015	pekinensis	16.82860238	-19.99807865	Nov	42.41974
M465_2015	pekinensis	20.65430899	-22.24263551	Nov	41.21776
M465_2015	pekinensis	23.30387493	-23.35616696	Nov	38.25475
M465_2015	pekinensis	24.90236223	-20.84315405	Nov	38.43056
M465_2015	pekinensis	19.09458072	-23.54404331	Dec	19.10288
M465_2015	pekinensis	19.32533295	-22.49639832	Dec	38.87908
M465_2015	pekinensis	20.13520543	-25.49955567	Dec	11.87874
M465_2015	pekinensis	21.26321892	-24.89297405	Dec	23.36207
M465_2015	pekinensis	19.27248218	-24.64345101	Dec	16.67198
M465_2015	pekinensis	18.87780059	-23.46093324	Dec	20.28616
M465_2015	pekinensis	20.92522923	-22.60466157	Dec	44.10873
M465_2015	pekinensis	22.31767011	-24.61845829	Dec	34.70098
M465_2015	pekinensis	22.23674987	-24.72694834	Dec	33.26292
M465_2015	pekinensis	20.87833441	-22.36838465	Dec	45.07048
M465_2015	pekinensis	19.84865941	-22.4197756	Jan	55.62309
M465_2015	pekinensis	23.43835707	-23.40681926	Jan	66.70953
M465_2015	pekinensis	21.3741228	-24.32176304	Jan	59.20254
M465_2015	pekinensis	16.28732219	-23.97848712	Jan	31.67247
M465_2015	pekinensis	17.52457619	-25.39623501	Jan	40.22661
M465_2015	pekinensis	17.06799387	-24.34067537	Jan	35.01762
M465_2015	pekinensis	18.21357231	-20.39738707	Jan	63.76088
M465_2015	pekinensis	16.90762392	-22.85704379	Jan	51.45611
M465_2015	pekinensis	16.96249654	-23.90447075	Jan	38.06601
M465_2015	pekinensis	17.48988364	-24.60966369	Jan	36.07827
M465_2015	pekinensis	17.59099999	-24.34165781	Feb	37.96368
M465_2015	pekinensis	20.8711584	-22.28285059	Feb	70.97542
M465_2015	pekinensis	25.24462504	-23.11704746	Feb	60.77203
M465_2015	pekinensis	20.85102105	-23.28274986	Feb	62.29924
M465_2015	pekinensis	19.41630641	-21.03086247	Feb	63.79823
M457_2015	pekinensis	21.49923199	-18.52839388	Nov	64.11525
M457_2015	pekinensis	20.9789722	-19.83344715	Nov	55.73064
M457_2015	pekinensis	23.24037652	-20.4958092	Nov	45.63878
M457_2015	pekinensis	22.39842892	-20.78569977	Nov	31.57644
M457_2015	pekinensis	23.44550464	-21.96943417	Nov	41.07658
M457_2015	pekinensis	24.72529413	-18.05144064	Nov	59.92107
M457_2015	pekinensis	19.19254576	-20.29751596	Nov	43.42825
M457_2015	pekinensis	20.19243161	-18.96503999	Nov	62.01527
M457_2015	pekinensis	21.95425388	-22.53499551	Nov	41.40838
M457_2015	pekinensis	22.70105155	-22.06592067	Nov	39.2197
M457_2015	pekinensis	21.91266666	-22.3608492	Dec	53.23627
M457_2015	pekinensis	21.51058007	-22.48407445	Dec	48.85014
M457_2015	pekinensis	20.04882207	-21.89992075	Dec	45.4977
M457_2015	pekinensis	21.68667326	-23.50830638	Dec	41.54593
M457_2015	pekinensis	21.23224662	-24.10066433	Dec	32.23834
M457_2015	pekinensis	22.25423983	-25.5305427	Dec	26.56428
M457_2015	pekinensis	21.65844433	-26.05447006	Dec	16.16217
M457_2015	pekinensis	22.71853996	-24.72494886	Dec	35.57568
M457_2015	pekinensis	20.97190997	-22.83792845	Dec	43.15127
M457_2015	pekinensis	19.82475986	-21.17666487	Dec	45.64939
M457_2015	pekinensis	21.17765593	-22.9407792	Jan	69.11188
M457_2015	pekinensis	24.21906065	-21.1223908	Jan	84.62023
M457_2015	pekinensis	23.90448921	-19.91917429	Jan	104.36201
M457_2015	pekinensis	17.12462482	-19.70291187	Jan	77.84376
M457_2015	pekinensis	17.05805735	-18.83729144	Jan	77.54453
M457_2015	pekinensis	19.47829815	-22.21938044	Jan	58.65565
M457_2015	pekinensis	20.99298965	-21.58052623	Jan	81.21556
M457_2015	pekinensis	16.38596088	-19.0262009	Jan	69.23128
M457_2015	pekinensis	16.00064771	-18.77539845	Jan	69.86671
M457_2015	pekinensis	17.71879566	-21.79267858	Jan	59.79607
M457_2015	pekinensis	18.03495579	-25.55583913	Jan	44.43497
M457_2015	pekinensis	18.44852868	-24.83142514	Feb	49.52115
M457_2015	pekinensis	23.55368555	-22.85465984	Feb	70.13496
K605_2015	pekinensis	18.00603918	-11.41495925	Nov	199.77127
K605_2015	pekinensis	15.17731057	-12.35603868	Nov	248.10831
K605_2015	pekinensis	18.30888588	-12.76833749	Nov	173.26839
K605_2015	pekinensis	19.26043339	-15.46509319	Nov	99.5953
K605_2015	pekinensis	20.64091529	-17.3990243	Nov	67.75023
K605_2015	pekinensis	25.60135947	-16.62985207	Nov	86.76711
K605_2015	pekinensis	22.74863994	-18.7566245	Nov	57.40847
K605_2015	pekinensis	28.31771992	-19.48038733	Nov	48.97871
K605_2015	pekinensis	26.68840733	-20.69290075	Nov	38.53093
K605_2015	pekinensis	25.10083517	-20.1570148	Nov	37.36141
K605_2015	pekinensis	23.23240974	-21.01214578	Dec	63.85956
K605_2015	pekinensis	18.88770205	-19.23669994	Dec	50.37693
K605_2015	pekinensis	20.65760843	-19.69307172	Dec	78.33309
K605_2015	pekinensis	23.46274087	-20.64991074	Dec	68.24625
K605_2015	pekinensis	23.68478728	-21.45004919	Dec	57.29621
K605_2015	pekinensis	22.87795907	-22.65245007	Dec	52.22051
K605_2015	pekinensis	22.66493102	-24.49756718	Dec	37.88232
K605_2015	pekinensis	23.98407674	-20.91633938	Dec	60.05158
K605_2015	pekinensis	23.38528674	-24.84581597	Dec	38.58811
K605_2015	pekinensis	23.74960381	-26.31303463	Dec	34.43417
K605_2015	pekinensis	23.47770666	-26.42797985	Dec	33.52823
K605_2015	pekinensis	23.89195529	-23.83810454	Jan	55.89168
K605_2015	pekinensis	25.43566314	-21.92454639	Jan	68.60796
K605_2015	pekinensis	17.82013815	-19.26128781	Jan	83.54443
K605_2015	pekinensis	16.81396817	-19.2867333	Jan	72.91798
K605_2015	pekinensis	17.64761052	-23.61326212	Jan	39.87355
K605_2015	pekinensis	22.71999266	-22.90343862	Jan	77.14439
K605_2015	pekinensis	19.72564287	-20.55277476	Jan	68.96629
K605_2015	pekinensis	15.97737659	-21.2372095	Jan	51.60205
K605_2015	pekinensis	16.94932217	-22.5106369	Jan	50.52216
K605_2015	pekinensis	19.22228199	-25.66462307	Jan	47.80486
K605_2015	pekinensis	24.4491866	-24.13137919	Feb	49.76826
K605_2015	pekinensis	29.00564471	-22.34174187	Feb	52.41793
K605_2015	pekinensis	26.82634251	-20.01667709	Feb	115.02666
K604_2015	pekinensis	19.2025881	-19.53042792	Nov	45.47644
K604_2015	pekinensis	20.60854375	-18.74783262	Nov	68.35357
K604_2015	pekinensis	19.88001346	-20.43618453	Nov	44.25479
K604_2015	pekinensis	20.74229179	-21.24588445	Nov	41.97574
K604_2015	pekinensis	20.43400394	-20.89033436	Nov	41.30473
K604_2015	pekinensis	22.03269056	-22.39853329	Nov	40.14009
K604_2015	pekinensis	21.4085908	-23.09180764	Nov	40.74704
K604_2015	pekinensis	21.60432236	-23.62221186	Nov	39.35294
K604_2015	pekinensis	21.31936302	-22.78183296	Nov	40.55452
K604_2015	pekinensis	23.88237271	-20.18234221	Nov	44.15052
K604_2015	pekinensis	24.41936702	-22.01922675	Dec	51.18166
K604_2015	pekinensis	22.57555654	-25.1731274	Dec	30.9704
K604_2015	pekinensis	21.64764109	-23.07282093	Dec	45.56606
K604_2015	pekinensis	20.07815947	-24.12548078	Dec	21.22768
K604_2015	pekinensis	19.30197762	-23.73111954	Dec	16.90941
K604_2015	pekinensis	19.85678387	-21.32912211	Dec	45.6082
K604_2015	pekinensis	20.53174628	-22.94157444	Dec	40.66478
K604_2015	pekinensis	21.31624528	-22.77108347	Dec	45.35303
K604_2015	pekinensis	21.8091231	-22.62721887	Dec	49.10358
K604_2015	pekinensis	22.92232307	-26.4256564	Dec	29.04792
K604_2015	pekinensis	21.21409856	-24.39745997	Jan	56.5907
K604_2015	pekinensis	21.68201853	-21.95291717	Jan	82.00919
K604_2015	pekinensis	20.71275068	-21.68740478	Jan	76.90431
K604_2015	pekinensis	17.37455863	-18.95540129	Jan	78.43011
K604_2015	pekinensis	20.28740161	-16.76015309	Jan	123.89833
K604_2015	pekinensis	19.14286045	-16.29634447	Jan	133.39638
K604_2015	pekinensis	18.39812891	-16.75520005	Jan	124.86931
K604_2015	pekinensis	21.69583383	-21.9361238	Jan	82.00919
K604_2015	pekinensis	21.97679274	-24.0552966	Jan	70.86559
K604_2015	pekinensis	20.93665945	-24.46330703	Feb	52.5572
K604_2015	pekinensis	23.7667511	-22.44810273	Feb	72.15739
K600_2015	pekinensis	20.70029706	-21.57923987	Nov	42.82244
K600_2015	pekinensis	20.20376001	-21.86137982	Nov	41.20225
K600_2015	pekinensis	18.50484295	-22.66784098	Nov	25.15814
K600_2015	pekinensis	21.18912762	-22.28871335	Nov	41.8215
K600_2015	pekinensis	20.70213711	-24.32145727	Nov	28.95832
K600_2015	pekinensis	20.05965156	-24.50353983	Nov	22.17212
K600_2015	pekinensis	22.29305141	-24.53540725	Dec	35.81182
K600_2015	pekinensis	19.7031078	-23.87273519	Dec	20.71842
K600_2015	pekinensis	19.55412266	-20.67583506	Dec	48.09184
K600_2015	pekinensis	21.45884999	-23.6244503	Dec	39.68608
K600_2015	pekinensis	21.2855697	-23.63422407	Dec	37.03176
K600_2015	pekinensis	20.26077774	-23.8018295	Dec	27.20682
K600_2015	pekinensis	21.37301224	-24.83597322	Dec	24.65783
K600_2015	pekinensis	20.49673498	-23.06729594	Dec	37.95458
K600_2015	pekinensis	22.01249474	-22.83652472	Dec	48.60759
K600_2015	pekinensis	19.93388659	-24.05663178	Dec	21.66085
K600_2015	pekinensis	19.64322138	-24.54187731	Dec	17.19161
K600_2015	pekinensis	20.20009036	-23.68985916	Jan	47.38409
K600_2015	pekinensis	22.52128775	-23.84762565	Jan	70.4018
K600_2015	pekinensis	18.89413002	-22.91986001	Jan	44.90511
K600_2015	pekinensis	17.31835104	-24.88448619	Jan	35.40796
K600_2015	pekinensis	17.82186336	-26.07391611	Jan	36.18494
K600_2015	pekinensis	21.15542156	-24.46962159	Jan	54.1585
K600_2015	pekinensis	21.13335593	-25.95027823	Jan	55.69248
K600_2015	pekinensis	21.35628539	-24.77013925	Jan	53.85324
K600_2015	pekinensis	23.15602629	-24.1018073	Jan	60.27822
K600_2015	pekinensis	22.40696148	-24.30782733	Jan	65.13416
K600_2015	pekinensis	22.4712294	-24.80100513	Feb	55.93455
K600_2015	pekinensis	23.4601764	-25.6466221	Feb	56.50469
K608_2015	pekinensis	26.2728104	-18.80665667	Nov	54.9341
K608_2015	pekinensis	21.14925773	-19.88817652	Nov	50.02541
K608_2015	pekinensis	19.63974831	-20.57051366	Nov	43.58455
K608_2015	pekinensis	21.72205615	-21.52660365	Nov	41.66253
K608_2015	pekinensis	25.0407839	-17.7870358	Nov	60.27568
K608_2015	pekinensis	24.51193381	-22.21625859	Dec	50.96466
K608_2015	pekinensis	23.61174072	-25.39251158	Dec	37.31766
K608_2015	pekinensis	23.83723939	-24.00550908	Dec	46.50932
K608_2015	pekinensis	22.26971533	-26.15398127	Dec	22.25444
K608_2015	pekinensis	24.69591757	-23.73175805	Dec	51.63078
K608_2015	pekinensis	23.07338112	-25.06499786	Dec	34.31911
K608_2015	pekinensis	23.37580097	-26.17129064	Dec	33.05035
K608_2015	pekinensis	23.62100699	-23.64366311	Dec	47.75856
K608_2015	pekinensis	23.45123644	-22.38186216	Dec	52.49249
K608_2015	pekinensis	23.75828247	-26.48794195	Dec	35.32246
K608_2015	pekinensis	23.53879672	-27.99168828	Dec	27.31711
K608_2015	pekinensis	22.99745061	-29.39754159	Jan	43.29059
K608_2015	pekinensis	26.58774117	-31.50267468	Jan	51.91079
K608_2015	pekinensis	23.55977982	-31.70240939	Jan	31.15382
K608_2015	pekinensis	20.57509082	-32.52700437	Jan	21.61306
K608_2015	pekinensis	23.12955741	-30.48208995	Jan	34.9479
K608_2015	pekinensis	24.4726991	-25.77588295	Jan	61.71428
K608_2015	pekinensis	22.49869568	-31.45110864	Jan	32.92412
K608_2015	pekinensis	20.30924557	-32.55587991	Jan	8.55206
K608_2015	pekinensis	23.42299334	-29.13251688	Jan	53.5609
K608_2015	pekinensis	23.48634227	-26.65110219	Jan	76.05231
K608_2015	pekinensis	25.95633001	-24.07232582	Feb	61.27615
K608_2015	pekinensis	26.24990946	-18.10843429	Feb	171.73547
K608_2015	pekinensis	22.22135992	-22.11148335	Feb	82.47453
T870_2016	pekinensis	23.31343935	-19.60206772	Nov	47.91184
T870_2016	pekinensis	25.72983996	-17.93743586	Nov	61.63058
T870_2016	pekinensis	26.73680774	-15.50445285	Nov	87.98776
T870_2016	pekinensis	26.35779225	-18.91082628	Nov	52.48952
T870_2016	pekinensis	25.96548238	-18.94893551	Nov	54.81957
T870_2016	pekinensis	27.37149406	-17.28685016	Nov	50.11931
T870_2016	pekinensis	25.13119949	-18.52427503	Dec	109.98013
T870_2016	pekinensis	22.21403445	-20.59723868	Dec	65.8544
T870_2016	pekinensis	19.3457095	-21.04065475	Dec	47.21695
T870_2016	pekinensis	17.90525045	-19.77657358	Dec	57.81418
T870_2016	pekinensis	19.62050102	-20.97782278	Dec	46.3289
T870_2016	pekinensis	25.06697832	-20.81830208	Dec	51.86116
T870_2016	pekinensis	19.42462571	-21.17523705	Dec	44.87144
T870_2016	pekinensis	18.32486191	-18.91979382	Dec	55.11773
T870_2016	pekinensis	16.35501461	-17.50841387	Dec	63.00727
T870_2016	pekinensis	16.91086695	-19.76530046	Dec	48.80721
T870_2016	pekinensis	18.68085163	-21.86016205	Dec	45.27306
T870_2016	pekinensis	17.99906713	-20.69338584	Jan	55.62976
T870_2016	pekinensis	17.68575547	-22.30057909	Jan	52.59764
T870_2016	pekinensis	16.80219183	-20.34199153	Jan	69.6722
T870_2016	pekinensis	18.04842119	-19.9110848	Jan	73.92419
T870_2016	pekinensis	18.78985936	-20.59529491	Jan	64.12911
T880_2016	pekinensis	26.53310766	-19.11149329	Nov	47.90517
T880_2016	pekinensis	22.17667249	-17.75789768	Nov	65.59481
T880_2016	pekinensis	26.53532851	-19.42055077	Nov	42.14815
T880_2016	pekinensis	26.8643159	-17.69306187	Nov	60.16856
T880_2016	pekinensis	27.52872002	-19.60643365	Nov	53.94825
T880_2016	pekinensis	26.08338827	-21.93535096	Nov	45.32636
T880_2016	pekinensis	28.06207785	-22.15064554	Nov	31.24747
T880_2016	pekinensis	22.54879892	-17.96681357	Dec	113.02384
T880_2016	pekinensis	21.89275224	-19.93488399	Dec	73.43228
T880_2016	pekinensis	24.46659346	-20.48510794	Dec	64.60572
T880_2016	pekinensis	27.08083525	-21.34103805	Dec	75.08597
T880_2016	pekinensis	26.33771363	-21.69572699	Dec	64.89005
T880_2016	pekinensis	26.81583402	-22.17012455	Dec	83.587
T880_2016	pekinensis	25.09619619	-22.17568369	Dec	52.29236
T880_2016	pekinensis	21.79996466	-23.07638781	Dec	45.82406
T880_2016	pekinensis	25.92033571	-21.25251105	Dec	64.25346
T880_2016	pekinensis	24.64546969	-22.02623459	Dec	50.09779
T880_2016	pekinensis	20.78315888	-24.11892246	Dec	28.03906
T880_2016	pekinensis	22.51454464	-27.80817525	Jan	67.77168
T880_2016	pekinensis	23.98397659	-27.2683856	Jan	89.02541
T880_2016	pekinensis	24.06350035	-20.67657048	Jan	92.95493
T880_2016	pekinensis	19.64672899	-19.9093185	Jan	76.0776
T880_2016	pekinensis	21.08382093	-19.90872501	Jan	85.94661
T880_2016	pekinensis	22.57578967	-21.73191522	Jan	82.97904
T880_2016	pekinensis	20.57400743	-26.111254	Jan	52.22276
T880_2016	pekinensis	21.0434292	-25.35453824	Jan	51.77883
T880_2016	pekinensis	23.27482839	-24.64223964	Jan	52.21642
T880_2016	pekinensis	19.62256195	-26.42928845	Jan	40.61272
T880_2016	pekinensis	17.89756127	-23.90998452	Feb	41.99378
T880_2016	pekinensis	24.43282733	-22.89705562	Feb	61.50882
T880_2016	pekinensis	25.20888448	-20.67004751	Feb	85.88705
T880_2016	pekinensis	24.20505591	-20.40962771	Feb	99.57507
T880_2016	pekinensis	22.46374161	-21.04252266	Feb	87.10909
T880_2016	pekinensis	19.71521482	-23.23322138	Feb	47.2479
T880_2016	pekinensis	23.72240949	-22.91565881	Feb	67.09121
Z681_2017	pekinensis	21.00840713	-20.21906881	Nov	43.91625
Z681_2017	pekinensis	22.24349865	-19.72062818	Nov	44.56062
Z681_2017	pekinensis	22.799535	-20.55457292	Nov	37.14994
Z681_2017	pekinensis	23.80201462	-20.42307968	Nov	43.85955
Z681_2017	pekinensis	21.56161064	-22.44380434	Nov	41.80521
Z681_2017	pekinensis	20.84287936	-21.44417721	Nov	43.15559
Z681_2017	pekinensis	21.78469512	-22.84648156	Dec	46.70796
Z681_2017	pekinensis	25.51078929	-22.11865294	Dec	54.19978
Z681_2017	pekinensis	22.50937618	-21.64896734	Dec	61.56047
Z681_2017	pekinensis	23.28223778	-23.41312008	Dec	48.72967
Z681_2017	pekinensis	23.02207631	-21.34143051	Dec	59.69917
Z681_2017	pekinensis	20.70709541	-24.64394215	Dec	21.87006
Z681_2017	pekinensis	19.13075302	-21.02348955	Dec	48.22834
Z681_2017	pekinensis	20.67567907	-20.17247146	Dec	63.27142
Z681_2017	pekinensis	22.29578404	-20.89433105	Dec	63.96447
Z681_2017	pekinensis	20.44688898	-24.58088838	Dec	20.80742
Z681_2017	pekinensis	20.4727808	-24.33636071	Dec	22.39829
Z681_2017	pekinensis	19.54481969	-24.0127637	Jan	43.08891
Z681_2017	pekinensis	20.10913924	-26.33238927	Jan	50.50976
Z681_2017	pekinensis	20.31976197	-25.33480358	Jan	50.40837
Z681_2017	pekinensis	20.63054403	-28.87218446	Jan	35.99811
Z681_2017	pekinensis	20.36575651	-26.78276251	Jan	48.79749
Z681_2017	pekinensis	19.94794645	-24.79007087	Jan	44.73762
Z681_2017	pekinensis	19.57822055	-25.55951417	Jan	48.44408
Z681_2017	pekinensis	20.51237626	-26.52208635	Jan	50.48378
Z681_2017	pekinensis	21.30784693	-26.04344305	Jan	58.53031
Z681_2017	pekinensis	23.30632409	-22.75926851	Jan	72.93326
Z681_2017	pekinensis	19.40668069	-25.40345964	Feb	46.76069
Z681_2017	pekinensis	18.51644317	-25.40561578	Feb	50.44433
Z681_2017	pekinensis	19.3135754	-26.26043694	Feb	41.43564
Z681_2017	pekinensis	20.94948234	-25.37043945	Feb	51.09621
Z681_2017	pekinensis	20.17710047	-27.18319874	Feb	47.18133
Z681_2017	pekinensis	19.24680473	-24.70312401	Feb	43.39091
Z681_2017	pekinensis	16.19282284	-25.30481103	Feb	18.36093
Z681_2017	pekinensis	17.10746125	-24.38054078	Feb	35.27727
Z681_2017	pekinensis	18.48612187	-24.9074105	Feb	49.00962
M466_2015	pekinensis	19.24538008	-17.31178876	Nov	78.68959
M466_2015	pekinensis	19.64392329	-19.35701991	Nov	52.50451
M466_2015	pekinensis	21.16858744	-20.89287428	Nov	38.78257
M466_2015	pekinensis	20.7006452	-19.7535357	Nov	58.9389
M466_2015	pekinensis	22.32234375	-21.06226229	Nov	33.60498
M466_2015	pekinensis	22.19679067	-20.88368304	Nov	30.46277
M466_2015	pekinensis	22.62012143	-23.46925539	Nov	40.41656
M466_2015	pekinensis	24.276739	-23.45983116	Nov	35.09834
M466_2015	pekinensis	23.64556501	-23.51881421	Nov	36.90984
M466_2015	pekinensis	23.86535585	-21.74594382	Nov	41.93642
M466_2015	pekinensis	22.16607107	-22.55767785	Dec	51.76844
M466_2015	pekinensis	22.96086212	-21.23497677	Dec	62.91348
M466_2015	pekinensis	21.79864312	-21.31547362	Dec	65.18933
M466_2015	pekinensis	22.39304627	-23.37718378	Dec	46.90843
M466_2015	pekinensis	22.87823346	-25.41133157	Dec	31.61994
M466_2015	pekinensis	21.89221166	-25.0128621	Dec	28.56161
M466_2015	pekinensis	23.16348376	-23.54113781	Dec	47.98582
M466_2015	pekinensis	22.33985117	-23.55960413	Dec	45.52316
M466_2015	pekinensis	22.46167673	-23.5113794	Dec	45.98869
M466_2015	pekinensis	22.65262423	-23.95066305	Dec	43.23444
M466_2015	pekinensis	22.89375647	-25.12547756	Jan	55.19477
M466_2015	pekinensis	23.09649597	-24.38879354	Jan	56.42393
M466_2015	pekinensis	22.80968992	-24.01015415	Jan	67.36571
M466_2015	pekinensis	22.34778338	-28.34917045	Jan	56.8855
M466_2015	pekinensis	21.78526531	-28.13876756	Jan	56.91368
M466_2015	pekinensis	21.87666237	-27.49931946	Jan	65.38171
M466_2015	pekinensis	22.39893437	-26.42540727	Jan	67.21933
M466_2015	pekinensis	22.24385817	-30.83867977	Jan	32.486
M466_2015	pekinensis	22.59293674	-24.80233234	Jan	55.46226
M466_2015	pekinensis	24.00817838	-21.47143605	Jan	81.75786
M466_2015	pekinensis	20.03821231	-26.14418947	Jan	50.62762
M466_2015	pekinensis	21.17433496	-24.535622	Feb	54.23092
M466_2015	pekinensis	23.52896584	-23.28389479	Feb	66.84361
M466_2015	pekinensis	22.335929	-23.91855067	Feb	70.58394
M466_2015	pekinensis	20.99801088	-23.23102347	Feb	63.85527
M470_2015	pekinensis	21.01171985	-15.72163524	Nov	89.93238
M470_2015	pekinensis	23.03032554	-18.56014446	Nov	58.06496
M470_2015	pekinensis	26.85100143	-16.29826067	Nov	83.61168
M470_2015	pekinensis	22.20400151	-20.9766289	Nov	31.51982
M470_2015	pekinensis	24.31797763	-22.43948513	Nov	40.12737
M470_2015	pekinensis	25.13077817	-19.53766588	Nov	43.67321
M470_2015	pekinensis	25.10028958	-19.88273079	Nov	40.19058
M470_2015	pekinensis	21.99696943	-22.45421385	Nov	40.22037
M470_2015	pekinensis	21.23531285	-22.5299555	Nov	40.59153
M470_2015	pekinensis	19.83506527	-22.16290767	Nov	40.37975
M470_2015	pekinensis	21.29337999	-23.41496789	Dec	39.89496
M470_2015	pekinensis	19.81766123	-22.63663925	Dec	36.51577
M470_2015	pekinensis	19.07099058	-22.73440361	Dec	33.31545
M470_2015	pekinensis	21.02889617	-22.97093503	Dec	41.30904
M470_2015	pekinensis	22.04343692	-24.87398653	Dec	31.42594
M470_2015	pekinensis	22.4861068	-25.36670588	Dec	28.88042
M470_2015	pekinensis	21.2079049	-24.9024065	Dec	22.47578
M470_2015	pekinensis	22.64113611	-23.6334943	Dec	45.31042
M470_2015	pekinensis	21.15899852	-23.50813963	Dec	37.30844
M470_2015	pekinensis	20.79804291	-21.46054243	Dec	53.37109
M470_2015	pekinensis	20.45080846	-21.75928202	Jan	70.88109
M470_2015	pekinensis	21.50915784	-21.48279509	Jan	85.86835
M470_2015	pekinensis	19.09623009	-19.41678317	Jan	78.19555
M470_2015	pekinensis	17.22842208	-20.10234438	Jan	71.59878
M470_2015	pekinensis	16.88171679	-23.29681618	Jan	42.20926
M470_2015	pekinensis	20.65717911	-24.61147189	Jan	49.54609
M470_2015	pekinensis	22.7623929	-22.2050002	Jan	80.02805
M470_2015	pekinensis	17.42568805	-22.07797564	Jan	58.6368
M470_2015	pekinensis	16.49708693	-22.23822598	Jan	36.00881
M470_2015	pekinensis	19.57998503	-27.13420476	Jan	35.92453
M470_2015	pekinensis	18.9247878	-26.71845442	Jan	38.9569
M470_2015	pekinensis	21.40522668	-22.36663975	Feb	76.30465
M470_2015	pekinensis	24.99110185	-22.09728261	Feb	67.73552
M458_2015	pekinensis	22.94311712	-25.5489665	Nov	32.97204
M458_2015	pekinensis	24.11008699	-24.66866219	Nov	30.95529
M458_2015	pekinensis	19.26788414	-29.5746862	Nov	16.4705
M458_2015	pekinensis	18.89338153	-32.96317804	Nov	14.37252
M458_2015	pekinensis	19.79104554	-31.6298454	Nov	14.25163
M458_2015	pekinensis	24.50487837	-24.09618274	Nov	31.94575
M458_2015	pekinensis	23.45104211	-26.77411399	Dec	33.33815
M458_2015	pekinensis	23.50294819	-26.46175046	Dec	33.38491
M458_2015	pekinensis	22.84583753	-26.02634028	Dec	28.55164
M458_2015	pekinensis	23.05951324	-27.80831519	Dec	22.69389
M458_2015	pekinensis	21.80809866	-27.29099682	Dec	9.62219
M458_2015	pekinensis	20.87920691	-27.32619717	Dec	5.19526
M458_2015	pekinensis	21.76868995	-27.02005111	Dec	10.30332
M458_2015	pekinensis	22.93169481	-26.84027772	Dec	26.66339
M458_2015	pekinensis	22.32352662	-26.95096696	Dec	17.11471
M458_2015	pekinensis	24.16820573	-29.13241321	Dec	20.81972
M458_2015	pekinensis	24.48429369	-27.10281084	Jan	83.51346
M458_2015	pekinensis	23.16413312	-24.03892859	Jan	61.72258
M458_2015	pekinensis	19.93359304	-23.99653861	Jan	43.76273
M458_2015	pekinensis	22.80806962	-30.15303217	Jan	34.62125
M458_2015	pekinensis	22.03763229	-27.50006083	Jan	65.60877
M458_2015	pekinensis	22.53510891	-26.42802361	Jan	68.15131
M458_2015	pekinensis	20.590837	-25.29463027	Jan	48.2919
M458_2015	pekinensis	20.72288838	-30.52914718	Jan	27.65049
M458_2015	pekinensis	23.32571733	-25.22611527	Jan	49.84985
M458_2015	pekinensis	22.94089914	-25.14462227	Jan	54.77998
M458_2015	pekinensis	21.08821132	-28.97484734	Feb	48.76455
M458_2015	pekinensis	24.91249994	-23.33197917	Feb	56.01019
M458_2015	pekinensis	24.33147637	-22.3779631	Feb	68.39121
M458_2015	pekinensis	22.19927253	-25.40392122	Feb	57.0508
M458_2015	pekinensis	21.59982794	-26.17024054	Feb	61.69242
M458_2015	pekinensis	25.22188045	-22.95173309	Feb	67.22456
M458_2015	pekinensis	21.19130802	-25.84656787	Feb	55.81973
M458_2015	pekinensis	23.23870058	-24.77313039	Feb	52.16923
K601_2015	pekinensis	21.59294499	-20.15120472	Nov	39.10501
K601_2015	pekinensis	18.262374	-18.59137182	Nov	62.58381
K601_2015	pekinensis	17.19468598	-19.43266522	Nov	53.79082
K601_2015	pekinensis	20.91554365	-19.58222573	Nov	58.83974
K601_2015	pekinensis	18.69387931	-20.53146905	Nov	40.86243
K601_2015	pekinensis	23.54084021	-22.61926718	Nov	40.44258
K601_2015	pekinensis	19.10963489	-20.5343193	Nov	42.81465
K601_2015	pekinensis	19.35333231	-20.62540189	Nov	41.96389
K601_2015	pekinensis	22.5312689	-23.24844338	Nov	41.4767
K601_2015	pekinensis	24.1284933	-20.45073718	Nov	43.17945
K601_2015	pekinensis	22.39997781	-22.09350181	Dec	57.43288
K601_2015	pekinensis	21.15477867	-23.11905637	Dec	41.0899
K601_2015	pekinensis	21.43759282	-22.02710451	Dec	55.44756
K601_2015	pekinensis	21.36616923	-24.50370565	Dec	28.48611
K601_2015	pekinensis	23.61745023	-25.33854812	Dec	37.68561
K601_2015	pekinensis	22.02303691	-25.87973322	Dec	21.32125
K601_2015	pekinensis	21.32302872	-25.22753111	Dec	20.73471
K601_2015	pekinensis	20.07014533	-23.82409285	Dec	25.73521
K601_2015	pekinensis	21.72231642	-24.34352392	Dec	34.14944
K601_2015	pekinensis	19.5576264	-25.52540866	Dec	10.30572
K601_2015	pekinensis	20.75569364	-21.92006915	Dec	50.50306
K601_2015	pekinensis	20.47847222	-23.48568487	Jan	53.29023
K601_2015	pekinensis	20.81660556	-22.16459644	Jan	72.44327
K601_2015	pekinensis	17.32376341	-21.46729188	Jan	56.12463
K601_2015	pekinensis	17.97718883	-23.05524362	Jan	40.72541
K601_2015	pekinensis	18.23253385	-26.21976093	Jan	43.76374
K601_2015	pekinensis	21.57511286	-22.98139045	Jan	74.84931
K601_2015	pekinensis	17.55179579	-24.66138074	Jan	37.03965
K601_2015	pekinensis	15.76560444	-19.62571693	Jan	63.06882
K601_2015	pekinensis	16.97952087	-24.96182724	Jan	38.44064
K601_2015	pekinensis	17.87487653	-27.99982696	Jan	18.28336
K601_2015	pekinensis	18.40736905	-24.08413738	Feb	47.13217
Z680_2017	pekinensis	16.12175493	-15.78721276	Nov	92.98503
Z680_2017	pekinensis	17.71640324	-19.4405987	Nov	56.53687
Z680_2017	pekinensis	18.65556135	-20.42601186	Nov	40.07808
Z680_2017	pekinensis	17.19684327	-20.40686401	Nov	33.50436
Z680_2017	pekinensis	14.58060868	-16.27162688	Dec	85.76803
Z680_2017	pekinensis	13.94133557	-13.92788289	Dec	131.05598
Z680_2017	pekinensis	14.95847446	-14.99537021	Dec	149.49675
Z680_2017	pekinensis	18.62113843	-20.27455813	Dec	48.11082
Z680_2017	pekinensis	18.7067238	-20.19125662	Dec	47.39184
Z680_2017	pekinensis	19.32755972	-22.87487305	Dec	31.25611
Z680_2017	pekinensis	20.4642937	-23.30759404	Dec	35.02589
Z680_2017	pekinensis	20.08994462	-22.53577763	Dec	39.77295
Z680_2017	pekinensis	20.0275868	-23.35785365	Dec	29.20822
Z680_2017	pekinensis	21.48460129	-24.43281592	Dec	30.73392
Z680_2017	pekinensis	20.5646295	-27.54764858	Jan	51.95528
Z680_2017	pekinensis	20.44896738	-27.57114369	Jan	50.70804
Z680_2017	pekinensis	21.71935057	-26.2962135	Jan	65.02937
Z680_2017	pekinensis	20.00224708	-24.27007283	Jan	44.2052
Z680_2017	pekinensis	19.44966601	-25.66537286	Jan	48.85806
Z680_2017	pekinensis	18.77391175	-25.56832154	Jan	48.93738
Z680_2017	pekinensis	19.07831651	-28.80670211	Jan	25.93457
Z680_2017	pekinensis	21.64412042	-29.3052046	Jan	42.89588
Z680_2017	pekinensis	23.09891159	-26.39386069	Jan	70.12502
Z680_2017	pekinensis	23.87292971	-23.50082283	Jan	60.65863
Z680_2017	pekinensis	20.43297874	-29.00237273	Feb	45.56124
Z680_2017	pekinensis	19.67747949	-27.38701497	Feb	36.91889
Z680_2017	pekinensis	19.26080061	-27.01079032	Feb	39.64961
Z680_2017	pekinensis	19.95780423	-28.1674794	Feb	42.03566
T877_2017	pekinensis	17.5412773	-16.81451726	Nov	91.48556
T877_2017	pekinensis	17.65478971	-14.21585056	Nov	147.5966
T877_2017	pekinensis	19.8654163	-18.86619579	Nov	58.98108
T877_2017	pekinensis	18.7844212	-15.06157132	Nov	112.70257
T877_2017	pekinensis	19.08689594	-12.12389993	Nov	178.53728
T877_2017	pekinensis	15.64152231	-11.79130662	Nov	203.34134
T877_2017	pekinensis	18.20724059	-17.58065686	Nov	80.18865
T877_2017	pekinensis	19.24963663	-16.39160717	Nov	95.01553
T877_2017	pekinensis	19.79970867	-20.32310022	Nov	45.64442
T877_2017	pekinensis	20.95880149	-22.05833395	Dec	50.60902
T877_2017	pekinensis	26.80829333	-21.18639057	Dec	76.4174
T877_2017	pekinensis	26.50686328	-16.3672344	Dec	199.22363
T877_2017	pekinensis	22.97537753	-19.64288886	Dec	76.14739
T877_2017	pekinensis	20.00960976	-20.5338817	Dec	52.69706
T877_2017	pekinensis	18.38817247	-20.33438061	Dec	46.45529
T877_2017	pekinensis	19.55734777	-22.22856658	Dec	41.45642
T877_2017	pekinensis	21.51951416	-21.38708785	Dec	63.3621
T877_2017	pekinensis	26.43082275	-19.99977881	Dec	84.96235
T877_2017	pekinensis	20.74678403	-23.0043143	Dec	40.99346
T877_2017	pekinensis	21.93723279	-23.27030392	Dec	45.05462
T877_2017	pekinensis	22.12870797	-24.77314179	Jan	57.68869
T877_2017	pekinensis	20.2969315	-25.01214847	Jan	48.22294
T877_2017	pekinensis	21.6384789	-24.31154758	Jan	62.29618
T877_2017	pekinensis	19.84429807	-24.5158753	Jan	43.29054
T877_2017	pekinensis	21.64218556	-25.39049622	Jan	56.25699
T877_2017	pekinensis	20.54050635	-22.41458391	Jan	64.88246
T877_2017	pekinensis	17.75150805	-24.58653268	Jan	40.86502
T877_2017	pekinensis	20.18013697	-25.60267049	Jan	52.79387
T877_2017	pekinensis	22.3170792	-24.44017389	Jan	62.99401
T877_2017	pekinensis	22.67896859	-24.67103974	Jan	56.70544
T877_2017	pekinensis	18.20503556	-23.48990582	Feb	42.18576
T877_2017	pekinensis	17.92342882	-23.40748527	Feb	41.49606
T877_2017	pekinensis	19.62502346	-24.99708563	Feb	45.5789
T877_2017	pekinensis	17.42760822	-24.57487898	Feb	36.77217
T877_2017	pekinensis	19.18923569	-22.69593228	Feb	49.42659
T877_2017	pekinensis	19.00651605	-25.04259301	Feb	46.34774
T877_2017	pekinensis	16.58486494	-23.81971236	Feb	36.14395
T877_2017	pekinensis	17.86957653	-22.21924065	Feb	52.22704
M476_2015	pekinensis	17.64924124	-15.34051747	Nov	113.52489
M476_2015	pekinensis	18.17340688	-17.22472248	Nov	86.47647
M476_2015	pekinensis	18.52024548	-17.46073773	Nov	85.25759
M476_2015	pekinensis	16.39890817	-15.66984367	Nov	99.13435
M476_2015	pekinensis	15.43474146	-16.71219356	Nov	88.54695
M476_2015	pekinensis	18.56486174	-18.32455846	Nov	64.22218
M476_2015	pekinensis	15.91504745	-17.14604483	Nov	93.39914
M476_2015	pekinensis	18.50402443	-17.82346921	Nov	76.97792
M476_2015	pekinensis	20.97724068	-21.13515869	Nov	41.03751
M476_2015	pekinensis	21.20874559	-21.58909509	Dec	58.6715
M476_2015	pekinensis	22.55022134	-20.41897181	Dec	68.48003
M476_2015	pekinensis	19.48011197	-22.61990263	Dec	36.09075
M476_2015	pekinensis	16.78641525	-19.81233973	Dec	46.13351
M476_2015	pekinensis	16.29609687	-21.13902496	Dec	32.21729
M476_2015	pekinensis	18.87335163	-21.59129314	Dec	46.52019
M476_2015	pekinensis	18.90810754	-22.16760691	Dec	40.91491
M476_2015	pekinensis	20.39764766	-22.41474945	Dec	41.76186
M476_2015	pekinensis	22.8087865	-22.31657687	Dec	54.10342
M476_2015	pekinensis	21.78514202	-22.7937758	Dec	46.73133
M476_2015	pekinensis	22.5711869	-22.60959169	Dec	51.3216
M476_2015	pekinensis	19.83169527	-21.41894428	Jan	62.99416
M476_2015	pekinensis	21.28967277	-18.98882343	Jan	86.58675
M476_2015	pekinensis	24.56753046	-22.64203125	Jan	64.15717
M476_2015	pekinensis	22.20601365	-28.89918277	Jan	47.7849
M476_2015	pekinensis	19.76281171	-32.36561468	Jan	6.31773
M476_2015	pekinensis	21.54663277	-30.7549739	Jan	31.84177
M476_2015	pekinensis	26.59722317	-25.99558792	Jan	88.67031
M476_2015	pekinensis	27.01861843	-30.08651254	Jan	73.32699
M476_2015	pekinensis	25.72494681	-30.11060195	Jan	52.23165
M476_2015	pekinensis	23.63129051	-29.94163119	Jan	37.98893
M476_2015	pekinensis	22.38231031	-30.01726848	Feb	37.09217
M476_2015	pekinensis	25.53969643	-26.64694048	Feb	79.91053
M476_2015	pekinensis	26.7290549	-26.04690537	Feb	85.91779
M476_2015	pekinensis	23.04031572	-20.63355869	Feb	90.51287
M459_2015	pekinensis	19.71090424	-22.83702664	Nov	28.95089
M459_2015	pekinensis	20.68027327	-21.07379862	Nov	40.78811
M459_2015	pekinensis	19.38962683	-21.50067558	Nov	36.32368
M459_2015	pekinensis	22.14950608	-22.46896782	Nov	40.97977
M459_2015	pekinensis	23.81348219	-21.24816213	Nov	41.66429
M459_2015	pekinensis	24.25494678	-22.65323207	Nov	39.62342
M459_2015	pekinensis	18.18162876	-25.02039224	Dec	18.22632
M459_2015	pekinensis	18.75431852	-23.03333053	Dec	25.29275
M459_2015	pekinensis	20.47156189	-26.85368937	Dec	5.70251
M459_2015	pekinensis	21.16429089	-26.75540732	Dec	7.05536
M459_2015	pekinensis	19.8712403	-24.66644331	Dec	17.38372
M459_2015	pekinensis	21.35820891	-25.95192542	Dec	14.24716
M459_2015	pekinensis	23.72635081	-25.47746316	Dec	44.56003
M459_2015	pekinensis	22.05699577	-26.23517578	Dec	18.67152
M459_2015	pekinensis	21.57378332	-26.81169724	Dec	9.3338
M459_2015	pekinensis	23.10606102	-25.35718482	Dec	32.89289
M459_2015	pekinensis	22.27668181	-27.31521774	Jan	70.86179
M459_2015	pekinensis	23.10165605	-23.97346663	Jan	62.3583
M459_2015	pekinensis	19.60034913	-21.32943438	Jan	62.05893
M459_2015	pekinensis	16.93470747	-21.63106208	Jan	54.63076
M459_2015	pekinensis	17.74709372	-25.39597426	Jan	41.58968
M459_2015	pekinensis	19.4941632	-24.40924814	Jan	42.7367
M459_2015	pekinensis	21.75726872	-23.21051714	Jan	74.06775
M459_2015	pekinensis	17.30684486	-26.05756393	Jan	38.90195
M459_2015	pekinensis	16.11853409	-27.05963462	Jan	7.08186
M459_2015	pekinensis	18.02489417	-28.51197399	Jan	17.28079
M459_2015	pekinensis	22.48391435	-27.35503896	Feb	78.75877
Z682_2017	pekinensis	21.68128438	-20.74083004	Nov	31.98178
Z682_2017	pekinensis	23.72489694	-16.94023665	Nov	74.80598
Z682_2017	pekinensis	21.51190492	-18.84099323	Nov	60.01933
Z682_2017	pekinensis	19.0987172	-20.65664681	Nov	42.48613
Z682_2017	pekinensis	19.19925332	-18.64035154	Nov	55.10575
Z682_2017	pekinensis	16.60186684	-20.17096463	Nov	41.4991
Z682_2017	pekinensis	19.14880842	-19.97786119	Dec	50.31584
Z682_2017	pekinensis	17.63365917	-21.03962211	Dec	38.39707
Z682_2017	pekinensis	18.96661568	-20.94067582	Dec	49.44643
Z682_2017	pekinensis	18.59244372	-21.28964168	Dec	48.63688
Z682_2017	pekinensis	16.7088637	-20.79622197	Dec	45.29933
Z682_2017	pekinensis	19.39089234	-20.491188	Dec	49.06205
Z682_2017	pekinensis	18.669844	-20.83265877	Dec	49.65276
Z682_2017	pekinensis	20.49242547	-20.37831791	Dec	58.56038
Z682_2017	pekinensis	19.23946715	-21.64575098	Dec	43.03228
Z682_2017	pekinensis	19.24259066	-21.61667838	Dec	43.03546
Z682_2017	pekinensis	19.17814955	-22.89880854	Jan	48.44388
Z682_2017	pekinensis	17.48379143	-23.94581932	Jan	39.31771
Z682_2017	pekinensis	17.33856176	-24.16063799	Jan	36.93184
Z682_2017	pekinensis	19.41363578	-25.80775932	Jan	48.25139
Z682_2017	pekinensis	20.47457908	-28.70515315	Jan	37.30614
Z682_2017	pekinensis	19.49877577	-26.78791116	Jan	39.86787
Z682_2017	pekinensis	16.52153074	-25.33119693	Jan	32.49057
Z682_2017	pekinensis	16.61235498	-24.66117198	Jan	30.9992
Z682_2017	pekinensis	18.26802051	-26.01169909	Jan	41.81312
Z682_2017	pekinensis	20.15254075	-27.28791033	Jan	44.88817
Z682_2017	pekinensis	18.13525615	-26.69692882	Feb	36.51123
Z682_2017	pekinensis	17.0807658	-25.83250994	Feb	40.8555
Z682_2017	pekinensis	19.01878719	-27.80057347	Feb	38.92194
Z682_2017	pekinensis	17.87100814	-26.38148858	Feb	33.12433
Z682_2017	pekinensis	18.98263754	-27.60614587	Feb	41.60432
Z682_2017	pekinensis	19.15964984	-27.8334768	Feb	37.06348
Z682_2017	pekinensis	17.20053136	-25.69414928	Feb	43.10741
Z682_2017	pekinensis	18.4919734	-29.4316401	Feb	19.56419
Z682_2017	pekinensis	19.32614422	-29.51433988	Feb	32.24568
Z683_2017	pekinensis	19.05075326	-15.65136678	Nov	102.6022
Z683_2017	pekinensis	19.35799275	-14.00248936	Nov	132.08638
Z683_2017	pekinensis	19.00984056	-13.65786024	Nov	150.02733
Z683_2017	pekinensis	17.23510867	-16.00202312	Nov	100.95257
Z683_2017	pekinensis	19.26113829	-19.46380397	Nov	46.50702
Z683_2017	pekinensis	20.6289625	-22.08499041	Nov	41.29892
Z683_2017	pekinensis	21.12867712	-24.36057636	Nov	31.32765
Z683_2017	pekinensis	22.65359082	-21.65148362	Dec	60.86317
Z683_2017	pekinensis	21.76475769	-19.5180197	Dec	80.76019
Z683_2017	pekinensis	19.25101482	-18.88061873	Dec	59.70829
Z683_2017	pekinensis	18.60829454	-22.1583707	Dec	42.03275
Z683_2017	pekinensis	17.43823514	-19.66862516	Dec	56.15751
Z683_2017	pekinensis	18.00744591	-19.78606804	Dec	54.72556
Z683_2017	pekinensis	17.39663255	-21.10227686	Dec	39.10633
Z683_2017	pekinensis	20.5587334	-22.17682918	Dec	45.93051
Z683_2017	pekinensis	20.99225626	-19.84421826	Dec	75.57414
Z683_2017	pekinensis	21.02602647	-22.750637	Dec	43.94695
Z683_2017	pekinensis	22.9472924	-25.72109959	Jan	60.86946
Z683_2017	pekinensis	21.67089046	-27.18304255	Jan	62.79795
Z683_2017	pekinensis	21.83779434	-26.89008344	Jan	64.15347
Z683_2017	pekinensis	21.2580668	-25.27834585	Jan	52.05764
Z683_2017	pekinensis	21.19933974	-26.62508156	Jan	59.6524
Z683_2017	pekinensis	22.38806332	-25.43838114	Jan	57.7423
Z683_2017	pekinensis	18.36519847	-23.73028533	Jan	43.50381
Z683_2017	pekinensis	16.8353871	-23.28863773	Jan	42.98122
Z683_2017	pekinensis	17.4640285	-21.66600105	Jan	57.63829
Z683_2017	pekinensis	17.04229279	-23.08469717	Jan	44.62934
Z683_2017	pekinensis	19.11066352	-20.98264551	Jan	64.91446
Z683_2017	pekinensis	19.69018347	-20.85105522	Feb	66.15665
Z683_2017	pekinensis	19.28063377	-24.38923179	Feb	43.91798
Z683_2017	pekinensis	18.15316173	-26.31213419	Feb	44.2225
Z683_2017	pekinensis	16.72505603	-24.11372368	Feb	33.95324
Z683_2017	pekinensis	21.89326373	-23.95506581	Feb	72.97241
Z683_2017	pekinensis	20.40879436	-25.29652425	Feb	49.82444
Z683_2017	pekinensis	18.14810072	-25.48460927	Feb	48.58637
Z683_2017	pekinensis	21.19671975	-25.6719636	Feb	54.76374
Z683_2017	pekinensis	21.7642219	-25.74489887	Feb	60.03853
1	apus (north)	-7.219793243	12.76137553	Oct	47.02292
2	apus (north)	-8.939832604	10.00931255	Oct	154.75227
3	apus (north)	-7.047789307	9.32129681	Oct	156.1412
4	apus (north)	-3.951718457	10.00931255	Oct	85.75242
5	apus (north)	-4.983742073	8.289273194	Oct	108.99251
6	apus (north)	-4.639734201	6.397229896	Oct	146.42122
7	apus (north)	-5.843761754	5.36520628	Oct	167.84734
8	apus (north)	-6.703781435	4.849194471	Oct	204.61955
9	apus (north)	-1.715667287	5.021198407	Oct	259.14062
10	apus (north)	-0.339635798	10.52532436	Oct	57.37145
11	apus (north)	-0.339635798	8.805285002	Oct	102.41486
12	apus (north)	-0.855647606	8.289273194	Oct	119.36787
13	apus (north)	0.520383883	7.773261385	Oct	161.81381
14	apus (north)	0.864391755	9.149292874	Oct	119.65424
15	apus (north)	2.928438988	8.977288938	Oct	102.48173
16	apus (north)	3.788458669	7.429253513	Oct	175.27083
17	apus (north)	3.272446861	7.085245641	Oct	149.32138
18	apus (north)	6.712525583	7.429253513	Oct	130.67171
19	apus (north)	6.368517711	8.633281066	Oct	91.61876
20	apus (north)	13.9366909	7.773261385	Oct	87.28839
21	apus (north)	19.95682866	6.913241705	Oct	174.34093
22	apus (north)	9.120580689	4.161178727	Oct	332.25436
23	apus (north)	12.38865548	3.817170855	Oct	254.69159
24	apus (north)	11.01262399	3.817170855	Oct	279.40021
25	apus (north)	11.87264367	1.409115749	Oct	257.30432
26	apus (north)	9.808596433	0.89310394	Oct	373.90811
27	apus (north)	9.464588561	-0.310923612	Oct	194.91757
28	apus (north)	10.66861611	-1.514951165	Oct	138.04385
29	apus (north)	13.07667122	-0.138919676	Oct	252.12138
30	apus (north)	14.62470664	-0.482927549	Oct	221.96545
31	apus (north)	12.56065941	-1.686955101	Oct	191.07715
32	apus (north)	13.76468696	-2.546974782	Oct	138.43988
33	apus (north)	14.79671058	-2.890982654	Oct	178.39784
34	apus (north)	16.51674994	-0.310923612	Oct	174.4404
35	apus (north)	19.78482473	2.441139366	Oct	194.82938
36	apus (north)	20.47284047	1.409115749	Oct	203.62419
37	apus (north)	21.33286015	0.205088196	Oct	235.30098
38	apus (north)	22.70889164	0.721100004	Oct	246.89554
39	apus (north)	16.86075781	-4.267014143	Oct	167.86102
40	apus (north)	14.79671058	-5.643045632	Oct	87.67059
41	apus (north)	17.89278143	-5.29903776	Oct	180.45247
42	apus (north)	19.78482473	-4.095010207	Oct	206.40475
43	apus (north)	-0.511639734	5.881218088	Oct	184.13467
44	apus (north)	11.52863579	2.613143302	Oct	252.05632
45	apus (north)	-9.455844412	8.46127713	Nov	140.18303
46	apus (north)	-9.971856221	7.257249577	Nov	144.33337
47	apus (north)	-8.423820796	7.429253513	Nov	96.29263
48	apus (north)	-7.391797179	6.569233832	Nov	70.77217
49	apus (north)	-5.671757818	5.881218088	Nov	98.57105
50	apus (north)	-6.359773562	5.193202344	Nov	159.42303
51	apus (north)	10.49661218	5.537210216	Nov	84.46662
52	apus (north)	11.01262399	4.161178727	Nov	134.59657
53	apus (north)	13.24867516	4.161178727	Nov	107.35431
54	apus (north)	13.24867516	3.12915511	Nov	140.39697
55	apus (north)	13.42067909	2.269135429	Nov	157.86043
56	apus (north)	11.35663186	2.957151174	Nov	193.12555
57	apus (north)	11.70063973	1.925127557	Nov	185.72372
58	apus (north)	12.56065941	0.89310394	Nov	215.46219
59	apus (north)	9.808596433	-0.826935421	Nov	367.23123
60	apus (north)	10.66861611	1.237111813	Nov	289.53433
61	apus (north)	11.18462792	0.205088196	Nov	294.56488
62	apus (north)	11.87264367	-0.826935421	Nov	286.9696
63	apus (north)	14.96871452	1.753123621	Nov	157.65105
64	apus (north)	14.28069877	0.549096068	Nov	199.58669
65	apus (north)	15.65673026	0.549096068	Nov	183.9904
66	apus (north)	14.10869484	-0.826935421	Nov	220.79373
67	apus (north)	14.62470664	-1.686955101	Nov	236.23103
68	apus (north)	12.73266335	-4.783025952	Nov	184.40604
69	apus (north)	14.45270271	-4.267014143	Nov	242.14932
70	apus (north)	14.45270271	-5.471041696	Nov	190.52277
71	apus (north)	14.79671058	-6.847073185	Nov	159.31108
72	apus (north)	19.78482473	2.441139366	Nov	170.9267
73	apus (north)	21.84887196	1.753123621	Nov	163.12892
74	apus (north)	22.70889164	0.721100004	Nov	200.67361
75	apus (north)	18.2367893	0.89310394	Nov	191.00597
76	apus (north)	19.44081686	0.549096068	Nov	201.86258
77	apus (north)	20.30083654	0.03308426	Nov	242.93916
78	apus (north)	24.60093494	-1.686955101	Nov	233.40547
79	apus (north)	17.03276175	-3.406994463	Nov	214.46069
80	apus (north)	18.06478537	-3.06298659	Nov	197.21156
81	apus (north)	19.44081686	-3.923006271	Nov	230.62691
82	apus (north)	20.81684835	-3.751002335	Nov	250.2459
83	apus (south)	14.45270271	-0.998939357	Nov	220.41824
84	apus (south)	13.59268303	-4.783025952	Nov	201.66103
85	apus (south)	20.30083654	0.03308426	Nov	242.93916
86	apus (south)	19.61282079	-1.342947229	Nov	228.84488
87	apus (south)	20.1288326	-3.234990526	Nov	242.23523
88	apus (south)	22.0208759	-3.751002335	Nov	238.27682
89	apus (south)	22.36488377	-5.29903776	Nov	235.8494
90	apus (south)	31.48109238	1.237111813	Nov	135.85733
91	apus (south)	29.41704515	-4.267014143	Nov	122.55141
92	apus (south)	31.99710419	-3.923006271	Nov	121.12975
93	apus (south)	31.65309632	-6.159057441	Nov	127.90421
94	apus (south)	25.97696643	-6.847073185	Nov	186.78839
95	apus (south)	23.56891132	-8.739116482	Nov	218.15414
96	apus (south)	23.74091526	-9.255128291	Nov	210.42615
97	apus (south)	24.77293888	-9.599136163	Nov	176.09944
98	apus (south)	29.24504122	-7.879096802	Nov	147.59438
99	apus (south)	27.00899005	-9.427132227	Nov	166.94244
100	apus (south)	27.69700579	-10.11514797	Nov	201.6852
101	apus (south)	28.2130176	-10.97516765	Nov	155.83188
102	apus (south)	34.57716323	-9.427132227	Nov	75.21095
103	apus (south)	33.20113175	-9.943144035	Nov	94.85139
104	apus (south)	31.30908845	-11.49117946	Nov	125.20876
105	apus (south)	29.41704515	-12.00719127	Nov	134.7988
106	apus (south)	28.2130176	-13.03921489	Nov	142.14658
107	apus (south)	27.69700579	-13.89923457	Nov	114.02713
108	apus (south)	27.86900973	-12.86721095	Nov	149.10713
109	apus (south)	30.79307664	-13.38322276	Nov	95.61641
110	apus (south)	30.27706483	-14.41524637	Nov	77.01553
111	apus (south)	29.76105302	-15.44726999	Nov	51.96889
112	apus (south)	30.79307664	-15.61927393	Nov	46.69911
113	apus (south)	28.2130176	-15.9632818	Nov	76.28641
114	apus (south)	27.18099398	-16.47929361	Nov	82.43716
115	apus (south)	26.49297824	-17.51131722	Nov	74.82148
116	apus (south)	24.94494281	-12.69520701	Nov	167.38823
117	apus (south)	22.36488377	-19.40336052	Nov	48.85203
118	apus (south)	32.34111207	-16.30728967	Nov	68.64362
119	apus (south)	32.34111207	-17.16730935	Nov	59.14091
120	apus (south)	36.98521834	-14.75925425	Nov	61.75158
121	apus (south)	36.46920653	-15.27526606	Nov	87.73773
122	apus (south)	29.58904909	-17.16730935	Nov	68.74214
123	apus (south)	29.93305696	-18.88734871	Nov	65.52047
124	apus (south)	29.93305696	-20.60738807	Nov	56.44314
125	apus (north)	-9.640145872	7.494388425	Dec	36.85703
126	apus (north)	-8.524654028	7.215515464	Dec	25.29674
127	apus (north)	-7.688035146	7.912697866	Dec	10.55428
128	apus (north)	11.27532619	4.705658817	Dec	9.92521
129	apus (north)	10.57814379	4.287349375	Dec	11.59604
130	apus (north)	11.41476267	3.869039934	Dec	16.43405
131	apus (north)	11.13588971	3.729603454	Dec	20.59407
132	apus (north)	12.66969099	3.311294013	Dec	33.64608
133	apus (north)	11.27532619	3.032421052	Dec	33.71423
134	apus (north)	10.57814379	2.614111611	Dec	57.4925
135	apus (north)	10.02039786	1.916929209	Dec	80.38954
136	apus (north)	11.55419915	2.056365689	Dec	54.88197
137	apus (north)	12.25138155	1.638056248	Dec	63.7396
138	apus (north)	11.55419915	0.383127924	Dec	136.23767
139	apus (north)	13.22743691	0.662000885	Dec	106.66258
140	apus (north)	12.80912747	-0.035181517	Dec	137.69695
141	apus (north)	15.17954764	1.916929209	Dec	62.94862
142	apus (north)	15.17954764	-0.871800399	Dec	167.00328
143	apus (north)	9.741524904	-1.708419282	Dec	234.31194
144	apus (north)	11.27532619	-3.381657047	Dec	240.3407
145	apus (north)	11.55419915	-1.568982801	Dec	238.11917
146	apus (north)	12.94856395	-1.987292243	Dec	246.72598
147	apus (north)	14.48236524	-3.242220566	Dec	276.77777
148	apus (north)	16.01616652	-2.266165203	Dec	198.47493
149	apus (north)	12.80912747	-3.799966488	Dec	197.16864
150	apus (north)	13.50630987	-4.357712409	Dec	208.7193
151	apus (north)	14.62180172	-6.309823135	Dec	168.37866
152	apus (north)	17.68940429	-0.035181517	Dec	130.58524
153	apus (north)	19.36264205	0.243691444	Dec	135.0041
154	apus (north)	18.52602317	-0.732363919	Dec	172.70889
155	apus (north)	19.64151501	-1.01123688	Dec	177.50339
156	apus (north)	22.15137166	0.383127924	Dec	133.02518
157	apus (north)	22.43024462	-0.732363919	Dec	153.60472
158	apus (north)	23.82460942	-0.035181517	Dec	137.81319
159	apus (north)	24.80066479	0.940873846	Dec	90.29843
160	apus (north)	24.94010127	-0.314054478	Dec	135.47079
161	apus (north)	20.05982445	-3.381657047	Dec	199.92148
162	apus (north)	19.78095149	-3.799966488	Dec	206.75226
163	apus (north)	21.73306222	-3.242220566	Dec	199.29355
164	apus (north)	22.70911758	-4.915458331	Dec	207.70262
165	apus (north)	23.82460942	-5.054894811	Dec	208.64186
166	apus (north)	33.86403601	-1.847855762	Dec	134.29279
167	apus (north)	25.77672015	-2.545038164	Dec	206.95538
168	apus (south)	16.99222188	-1.987292243	Dec	177.04752
169	apus (south)	18.10771373	-13.14221067	Dec	221.76738
170	apus (south)	22.01193518	-22.48445486	Dec	52.42553
171	apus (south)	38.60487635	-5.333767772	Dec	74.35923
172	apus (south)	34.7006549	-6.170386655	Dec	112.27478
173	apus (south)	37.34994802	-8.401370341	Dec	155.73161
174	apus (south)	32.19079825	-10.63235403	Dec	257.80609
175	apus (south)	34.00347249	-12.02671883	Dec	272.3822
176	apus (south)	36.37389266	-11.05066347	Dec	240.64021
177	apus (south)	37.76825746	-11.05066347	Dec	210.62291
178	apus (south)	39.16262227	-11.46897291	Dec	261.9101
179	apus (south)	37.90769394	-12.16615531	Dec	263.06412
180	apus (south)	35.11896434	-13.00277419	Dec	237.41057
181	apus (south)	37.21051154	-13.14221067	Dec	238.11246
182	apus (south)	39.44149523	-13.42108364	Dec	260.22101
183	apus (south)	39.02318579	-14.53657548	Dec	233.51196
184	apus (south)	39.58093171	-15.65206732	Dec	176.9581
185	apus (south)	39.58093171	-16.20981324	Dec	155.16318
186	apus (south)	33.58516305	-13.83939308	Dec	211.92072
187	apus (south)	34.28234545	-13.97882956	Dec	197.82047
188	apus (south)	35.25840082	-14.67601196	Dec	153.31567
189	apus (south)	36.37389266	-14.95488492	Dec	197.38611
190	apus (south)	37.4893845	-14.397139	Dec	214.91089
191	apus (south)	36.7922021	-15.7915038	Dec	242.66057
192	apus (south)	38.04713043	-15.51263084	Dec	205.98166
193	apus (south)	38.32600339	-16.4886862	Dec	162.9924
194	apus (south)	37.07107506	-16.76755916	Dec	180.46935
195	apus (south)	31.35417937	-15.65206732	Dec	205.50734
196	apus (south)	33.16685361	-15.93094028	Dec	181.60417
197	apus (south)	34.7006549	-17.88305101	Dec	180.72305
198	apus (south)	35.95558322	-18.71966989	Dec	151.98305
199	apus (south)	32.74854417	-18.99854285	Dec	212.9431
200	apus (south)	32.05136177	-20.53234414	Dec	129.2422
201	apus (south)	31.35417937	-20.95065358	Dec	128.59122
202	apus (south)	32.60910769	-22.2055819	Dec	102.35599
203	apus (south)	34.84009138	-22.06614542	Dec	155.06081
