# Supplementary material for: A 30,000-km journey by Apus apus pekinensis tracks arid lands between northern China and south-western Africa
Source: Mov Ecol. 2022 Jun 29;10:29. doi: 10.1186/s40462-022-00329-2 (PMC9245314; doi:10.1186/s40462-022-00329-2)
Supplement: Supplementary file 6 — Additional file 6. Table S9. List of random samples and monthly precipitation (mm) during the wintering season. [file 40462_2022_329_MOESM6_ESM.csv]

ID	Subspecies	Longitude	Latitude	October	November	December	January	February	March	April
1	pekinensis	26.65587145	-30.66609477	null	44.9169	37.01078	55.61856	55.61856	null	null
2	pekinensis	23.99962997	-22.09545429	null	40.75614	51.16619	73.97727	73.97727	null	null
3	pekinensis	17.38860153	-21.53196098	null	28.74657	41.45184	56.47021	56.47021	null	null
4	pekinensis	19.46092419	-19.17898938	null	50.23077	56.58292	81.53264	81.53264	null	null
5	pekinensis	14.31346333	-15.27622199	null	112.71474	131.88733	168.72246	168.72246	null	null
6	pekinensis	18.88000791	-28.08838344	null	6.01063	3.33062	29.36959	29.36959	null	null
7	pekinensis	19.06689194	-32.71930526	null	12.81915	5.03721	10.767	10.767	null	null
8	pekinensis	19.7001586	-12.35424363	null	163.99709	211.16844	199.85295	199.85295	null	null
9	pekinensis	21.83423084	-25.13047426	null	32.34252	27.0421	56.67171	56.67171	null	null
10	pekinensis	26.25730968	-24.15790559	null	39.97974	87.36156	65.28497	65.28497	null	null
11	pekinensis	16.2626997	-14.64474065	null	128.92641	165.16045	197.57979	197.57979	null	null
12	pekinensis	24.44463554	-27.95931835	null	35.80584	34.50837	76.94624	76.94624	null	null
13	pekinensis	16.87763108	-18.02468035	null	53.96478	61.16344	95.52599	95.52599	null	null
14	pekinensis	22.03312881	-13.57145404	null	161.47813	227.21257	218.74619	218.74619	null	null
15	pekinensis	21.68243316	-19.46703977	null	50.76237	77.05746	85.13208	85.13208	null	null
16	pekinensis	25.3041062	-11.13415866	null	204.53804	266.2229	239.8114	239.8114	null	null
17	pekinensis	24.20381029	-31.44436982	null	27.53173	16.38895	36.41545	36.41545	null	null
18	pekinensis	28.95305732	-12.1031389	null	134.86594	271.19473	298.30676	298.30676	null	null
19	pekinensis	18.93108955	-16.03344812	null	102.84047	144.24481	148.25166	148.25166	null	null
20	pekinensis	28.0520404	-20.9540114	null	43.97398	103.63171	115.70727	115.70727	null	null
21	pekinensis	27.73160309	-18.67877709	null	50.10246	151.75758	165.12563	165.12563	null	null
22	pekinensis	22.20575725	-31.94728155	null	18.11606	10.15538	28.80972	28.80972	null	null
23	pekinensis	23.93195937	-15.93051425	null	88.87542	183.33498	209.84657	209.84657	null	null
24	pekinensis	27.8425369	-14.61021712	null	96.63686	178.62143	199.7663	199.7663	null	null
25	pekinensis	15.216778	-20.83165342	null	9.61032	10.47723	31.90033	31.90033	null	null
26	pekinensis	16.18995424	-25.2915492	null	3.97252	5.20813	18.18361	18.18361	null	null
27	pekinensis	22.06599235	-11.52265454	null	173.33476	236.3194	222.60187	222.60187	null	null
28	pekinensis	24.39898276	-18.74244295	null	49.78463	91.65975	126.28461	126.28461	null	null
29	pekinensis	15.33094839	-23.11974166	null	4.00469	3.16892	11.22585	11.22585	null	null
30	pekinensis	20.82135026	-21.42024109	null	43.11609	53.52656	79.47063	79.47063	null	null
31	pekinensis	22.38416853	-29.50380878	null	15.43486	9.36807	42.53131	42.53131	null	null
32	pekinensis	19.20873136	-25.11354776	null	11.50172	13.58878	45.39912	45.39912	null	null
33	pekinensis	25.65955514	-14.78648364	null	96.14446	212.35406	219.00798	219.00798	null	null
34	pekinensis	23.91519063	-25.97802585	null	29.30833	38.42706	60.22211	60.22211	null	null
35	pekinensis	20.66655182	-9.75989735	null	206.62805	212.9369	196.42497	196.42497	null	null
36	pekinensis	14.12220264	-17.79993202	null	46.36842	40.41796	91.88064	91.88064	null	null
37	pekinensis	20.96686585	-17.24449582	null	73.89483	130.91801	121.76351	121.76351	null	null
38	pekinensis	24.66958307	-9.053569462	null	190.59866	235.05566	214.48564	214.48564	null	null
39	pekinensis	16.24885669	-11.45982203	null	207.16225	250.51802	201.48456	201.48456	null	null
40	pekinensis	16.80364555	-27.95344248	null	3.30569	0.96875	6.44066	6.44066	null	null
41	pekinensis	25.68126535	-20.2903157	null	34.91119	68.04101	99.2185	99.2185	null	null
42	pekinensis	26.80108802	-28.1313403	null	60.02881	45.83969	68.96761	68.96761	null	null
43	pekinensis	20.34752929	-29.77049312	null	14.32824	4.54487	36.0955	36.0955	null	null
44	pekinensis	22.13030972	-27.47660906	null	18.15182	12.15037	67.30313	67.30313	null	null
45	pekinensis	27.1486054	-9.652640491	null	165.15276	218.51099	206.5264	206.5264	null	null
46	pekinensis	22.22062145	-23.03819495	null	41.98805	49.05729	77.03762	77.03762	null	null
47	pekinensis	18.59906054	-14.05348919	null	141.27927	195.55415	216.54276	216.54276	null	null
48	pekinensis	25.91398774	-26.13982835	null	53.96826	68.24524	85.87358	85.87358	null	null
49	pekinensis	25.82428101	-16.80789599	null	88.01325	179.49178	192.04286	192.04286	null	null
50	pekinensis	24.18565571	-13.15125046	null	158.65891	246.13454	237.91829	237.91829	null	null
1	apus (north)	13.04504601	-6.099090736	38.3744	152.98068	137.84476	111.98795	111.98795	161.38828	197.11954
2	apus (north)	20.17638063	-1.070675914	233.53693	237.85727	173.99248	145.45622	145.45622	197.43968	177.37679
3	apus (north)	25.83891926	1.704565443	226.77122	158.31609	70.46152	50.02303	50.02303	155.82484	188.86452
4	apus (north)	-1.564319364	8.807990929	96.33734	20.34889	2.83026	1.93337	1.93337	49.60444	83.99518
5	apus (north)	25.76494007	-4.987457891	130.70192	185.20938	190.29742	163.87755	163.87755	180.79303	147.87671
6	apus (north)	27.73879913	-1.129575299	181.43437	191.35884	163.61319	122.36378	122.36378	161.62216	172.11189
7	apus (north)	22.75246168	2.788627166	231.41959	157.97263	61.85928	61.5824	61.5824	148.1519	161.67561
8	apus (north)	19.11771635	-4.632141019	192.03958	209.3757	190.08647	158.63669	158.63669	177.21964	181.19763
9	apus (north)	15.64548193	6.674290518	123.28656	24.04407	1.08029	0.87602	0.87602	38.9762	85.87333
10	apus (north)	11.39605245	5.103884703	247.95129	82.69313	7.51649	5.41752	5.41752	106.74389	149.70973
11	apus (north)	17.98090138	5.514989458	168.88608	44.04667	8.00911	7.14246	7.14246	72.29966	109.89951
12	apus (north)	8.630492511	9.853453159	93.5508	3.10756	0	0.92378	0.92378	20.15508	71.64381
13	apus (north)	8.896689087	7.741917562	152.55063	11.57687	1.01031	4.43016	4.43016	32.40025	84.42913
14	apus (north)	21.17044509	-6.521949665	177.55875	210.50195	204.75803	147.18629	147.18629	178.75714	199.98759
15	apus (north)	14.33875677	-3.607030027	118.09962	268.0437	262.82092	153.96294	153.96294	220.45181	252.87352
16	apus (north)	1.861037703	8.05695383	89.25092	6.56344	3.04093	4.66598	4.66598	81.9425	64.86405
17	apus (north)	-6.679515866	4.712711025	186.06874	187.28491	56.52496	39.39723	39.39723	92.31908	124.77146
18	apus (north)	-8.950508888	7.527861715	228.69492	117.88814	25.99593	16.95731	16.95731	113.27403	129.24451
19	apus (north)	16.24442337	-0.075933178	183.48038	201.83139	130.81915	72.61191	72.61191	196.55638	148.95644
20	apus (north)	21.97944722	-4.262299104	217.48045	235.06122	207.71378	153.157	153.157	180.51918	196.82953
21	apus (north)	23.06643185	6.181439858	196.68027	50.11269	9.61668	9.21315	9.21315	80.70488	130.03362
22	apus (north)	-6.773684843	8.882413978	145.64264	28.50886	6.20106	7.27464	7.27464	50.31381	84.19411
23	apus (north)	9.642809575	3.787203856	300.30701	182.57855	26.44323	19.98809	19.98809	172.55728	219.69493
24	apus (north)	17.23409358	-6.221199283	187.76007	175.61423	263.28351	148.2984	148.2984	173.39445	217.40326
25	apus (north)	13.19735367	6.748558392	155.77002	26.59521	1.22627	2.15523	2.15523	34.45515	112.34487
26	apus (north)	23.00532471	-0.587028201	227.09381	236.1429	144.67905	124.76778	124.76778	183.27101	179.70308
27	apus (north)	-5.70845822	6.841041255	158.41039	55.16329	18.90614	20.71368	20.71368	106.46064	141.48914
28	apus (north)	6.478839027	7.489093139	133.52899	9.84648	11.13386	3.2727	3.2727	53.43933	84.95219
29	apus (north)	12.11594242	-3.440814422	57.19785	222.36082	200.28894	159.77792	159.77792	229.32477	199.28448
30	apus (north)	20.57520979	6.247926579	185.70842	47.4798	5.90754	23.41915	23.41915	85.19383	120.07623
31	apus (north)	12.45657686	-1.075069408	200.83405	219.18976	202.50659	102.57276	102.57276	208.47948	192.40648
32	apus (north)	25.10920247	-2.030333931	161.2989	228.65921	182.59132	150.24599	150.24599	196.38022	180.19841
33	apus (north)	-11.34196619	7.740362889	334.7373	201.37213	45.60181	14.12775	14.12775	84.20334	140.8434
34	apus (north)	13.4757494	1.543551394	250.97101	178.05455	66.74337	28.09971	28.09971	191.18578	173.97591
35	apus (north)	21.12431768	0.791550448	220.07379	204.83334	122.29653	84.2274	84.2274	170.51132	165.01897
36	apus (north)	17.8811633	-3.042146405	181.58354	192.74934	174.20692	117.52869	117.52869	176.50233	168.27538
37	apus (north)	13.60598424	3.784295756	249.04395	119.04357	34.13379	14.54627	14.54627	141.45258	166.56854
38	apus (north)	10.30434892	-1.915569936	113.96148	307.15695	248.26727	224.97855	224.97855	273.45602	236.95935
39	apus (north)	-3.256478037	6.974255695	184.2908	58.24852	11.36466	8.44346	8.44346	119.52237	138.7948
40	apus (north)	0.240819348	5.648577541	null	null	null	null	null	null	null
41	apus (north)	20.81706269	3.920646456	208.07585	131.99738	31.27516	28.73753	28.73753	138.0966	154.25604
42	apus (north)	10.90862463	7.14912228	183.83263	27.90304	1.97659	3.2528	3.2528	37.44672	106.71003
43	apus (north)	26.88466854	3.452773324	233.57445	129.92247	42.82975	39.02336	39.02336	133.08862	186.45239
44	apus (north)	-3.744802961	9.169051898	102.41179	25.49055	2.68325	3.31908	3.31908	58.67742	92.63176
45	apus (north)	23.2702226	-6.09827018	172.25888	247.6366	212.70987	149.40117	149.40117	207.38034	193.08125
46	apus (north)	15.51966558	-7.396259264	181.13161	249.72375	205.24655	133.70312	133.70312	195.90312	218.55937
47	apus (north)	0.768544789	9.948578103	100.49818	6.73703	2.42926	2.35228	2.35228	32.80078	53.23289
48	apus (north)	6.205365775	5.32084107	308.06146	105.06955	32.55151	36.0279	36.0279	129.01135	191.86316
49	apus (north)	10.42693636	0.647593912	295.27777	337.54868	204.92622	130.7032	130.7032	320.61124	278.87833
50	apus (north)	16.65051649	3.400687553	170.67203	115.09096	33.51825	14.66453	14.66453	140.55925	143.84239
51	apus (south)	31.75898014	-14.85806581	null	91.15886	283.24817	225.77335	225.77335	null	null
52	apus (south)	35.70967123	-9.492849832	null	80.11074	221.09106	276.00632	276.00632	null	null
53	apus (south)	34.26652134	-21.6015204	null	52.56296	162.89925	114.78738	114.78738	null	null
54	apus (south)	26.45646589	-13.88256791	null	119.82585	209.04654	242.54724	242.54724	null	null
55	apus (south)	36.87411063	-12.00970783	null	58.85307	254.33936	310.547	310.547	null	null
56	apus (south)	34.72484067	-6.644941754	null	33.34797	111.02736	145.63681	145.63681	null	null
57	apus (south)	34.16520541	-11.57279549	null	91.40409	268.29819	263.40109	263.40109	null	null
58	apus (south)	16.52381652	-9.674611711	null	207.97424	166.4678	146.6393	146.6393	null	null
59	apus (south)	19.21537188	2.10594701	null	175.49043	55.47353	20.19659	20.19659	null	null
60	apus (south)	26.89517234	-5.65700505	null	173.16508	184.09579	156.78662	156.78662	null	null
61	apus (south)	22.41037021	-12.94599959	null	178.20166	234.54134	218.12131	218.12131	null	null
62	apus (south)	23.34231773	-5.419061158	null	230.37679	207.01166	144.8663	144.8663	null	null
63	apus (south)	35.42405852	-17.83442154	null	58.95652	149.16092	162.71701	162.71701	null	null
64	apus (south)	35.03109678	-2.461913659	null	96.67803	132.90443	116.45028	116.45028	null	null
65	apus (south)	15.90215415	-0.960487071	null	209.48367	169.37923	109.86358	109.86358	null	null
66	apus (south)	26.93055487	-1.426500275	null	240.43706	193.69699	146.82088	146.82088	null	null
67	apus (south)	30.72802368	2.126775946	null	123.18144	53.41	33.33771	33.33771	null	null
68	apus (south)	22.41259663	-9.513007148	null	194.45959	245.99724	203.78326	203.78326	null	null
69	apus (south)	29.89531839	-5.64339603	null	158.85951	166.42569	132.5428	132.5428	null	null
70	apus (south)	17.208812	-7.563984559	null	184.71994	190.04837	148.47472	148.47472	null	null
71	apus (south)	27.56022952	-16.41954552	null	81.72755	185.99556	187.99988	187.99988	null	null
72	apus (south)	31.18809953	-18.38645885	null	88.74514	206.93935	141.95201	141.95201	null	null
73	apus (south)	32.29436685	-10.12963772	null	112.5883	245.1456	248.18726	248.18726	null	null
74	apus (south)	35.87339504	-4.535637607	null	67.74096	128.79379	120.20353	120.20353	null	null
75	apus (south)	14.34878619	-4.768134588	null	215.22942	211.52859	113.01792	113.01792	null	null
76	apus (south)	17.21333917	-3.743075658	null	213.58041	221.27757	134.8735	134.8735	null	null
77	apus (south)	12.33177104	-2.719083759	null	307.65335	252.1662	163.9249	163.9249	null	null
78	apus (south)	32.62493728	-6.022395406	null	99.19502	167.38034	160.6758	160.6758	null	null
79	apus (south)	35.25097185	-14.33583303	null	34.71765	162.11378	211.789	211.789	null	null
80	apus (south)	17.27828355	2.734040151	null	146.64665	42.48106	16.98816	16.98816	null	null
81	apus (south)	28.45124881	-13.47881774	null	125.99057	218.91919	263.15747	263.15747	null	null
82	apus (south)	13.87418562	0.207104213	null	208.42702	130.70078	69.32444	69.32444	null	null
83	apus (south)	37.89230197	-17.00522717	null	69.76705	153.96393	269.31308	269.31308	null	null
84	apus (south)	19.36087349	-4.219105794	null	228.36154	200.7442	163.70552	163.70552	null	null
85	apus (south)	18.21056604	-1.065555937	null	207.24095	182.57137	127.8821	127.8821	null	null
86	apus (south)	18.91697861	-10.53027348	null	218.4391	216.86066	187.98212	187.98212	null	null
87	apus (south)	17.87842403	-13.23492894	null	163.14395	223.26698	213.50212	213.50212	null	null
88	apus (south)	21.64371427	-1.535965589	null	250.4881	176.95938	157.74977	157.74977	null	null
89	apus (south)	24.61079871	-18.01568247	null	58.07798	117.37693	148.74831	148.74831	null	null
90	apus (south)	29.55499244	-2.489466562	null	144.29825	141.66357	122.23765	122.23765	null	null
91	apus (south)	28.15399017	-7.535582545	null	156.21126	192.6559	178.39902	178.39902	null	null
92	apus (south)	27.78854814	-10.7244618	null	172.25142	257.52893	256.99973	256.99973	null	null
93	apus (south)	30.23168191	-10.09127956	null	200.71819	295.95932	280.72586	280.72586	null	null
94	apus (south)	29.85533483	-20.7432607	null	48.64668	124.25071	121.68123	121.68123	null	null
95	apus (south)	29.50856733	3.876952233	null	80.33182	23.67987	20.85512	20.85512	null	null
96	apus (south)	32.79241282	-17.1309603	null	58.08379	182.49373	136.9915	136.9915	null	null
97	apus (south)	37.36535663	-6.884140191	null	85.94035	104.84635	140.64073	140.64073	null	null
98	apus (south)	24.35223366	-3.492155215	null	202.77338	201.03368	161.78436	161.78436	null	null
99	apus (south)	31.60176904	-1.921834955	null	193.89645	129.58688	99.73876	99.73876	null	null
100	apus (south)	26.36303488	3.370189695	null	133.3383	45.93232	40.21377	40.21377	null	null
